# Supplementary material for: Human Alzheimer’s disease reactive astrocytes exhibit a loss of homeostastic gene expression
Source: Acta Neuropathol Commun. 2023 Aug 2;11:127. doi: 10.1186/s40478-023-01624-8 (PMC10398957; doi:10.1186/s40478-023-01624-8)
Supplement: Supplementary file 2 — Additional file 2. Table S4. Linear regressions of reactive astrocyte gene expression with analytical annotations. [file 40478_2023_1624_MOESM2_ESM.xlsx]

## Sheet: TableS4
Gene	Beta	Intercept	R^2	p-value	adjusted p-value	Protoplasmic astrocyte average expression	Transcription Factor	AD GWAS	AstrocyteEnrichment	Top Dysregulated	5xFAD	APP/PS1	MAPTP301S_Cortex	MAPTP301S_SpinalCord
LSAMP	-0.605638	2.58071	0.817803	0	0	2.27785			Enriched in Astrocytes	Downregulated	Downregulated	NoChange	NoChange	NoChange
PCDH9	-0.602763	2.51535	0.811305	0	0	2.21393			Enriched in Astrocytes	Downregulated		NoChange	NoChange	NoChange
NRXN1	-0.570365	2.01155	0.664736	0	0	1.72632			Enriched in Astrocytes	Downregulated	Downregulated	NoChange	NoChange	NoChange
GPM6A	-0.50878	2.15896	0.636167	0	0	1.90453			Enriched in Astrocytes	Downregulated		NoChange	NoChange	NoChange
GPC5	-0.506828	2.01198	0.635254	0	0	1.75852			Enriched in Astrocytes	Downregulated	Downregulated	NoChange	NoChange	NoChange
NRG3	-0.48857	1.98885	0.774864	0	0	1.74453			Enriched in Astrocytes	Downregulated		NoChange
RORA	-0.479802	1.95034	0.609704	0	0	1.71041	TF		Enriched in Astrocytes	Downregulated		NoChange	NoChange	NoChange
LRP1B	-0.478486	1.97659	0.685844	0	0	1.73731			Enriched in Astrocytes	Downregulated
CADM2	-0.46277	1.76855	0.649328	0	0	1.53713			Enriched in Astrocytes	Downregulated		NoChange	NoChange	NoChange
ERBB4	-0.45202	1.64967	0.764552	0	0	1.42363			Enriched in Astrocytes	Downregulated
CDH20	-0.432427	1.30285	0.665392	0	0	1.0866			Enriched in Astrocytes	Downregulated		NoChange	NoChange	NoChange
ADGRB3	-0.432197	1.55961	0.692241	0	0	1.34348			Enriched in Astrocytes	Downregulated		Upregulated	NoChange	Downregulated
MAGI2	-0.423292	1.47786	0.758383	0	0	1.26619			Enriched in Astrocytes	Downregulated		NoChange	NoChange	NoChange
PPP2R2B	-0.418052	1.43828	0.686757	0	0	1.22922			Enriched in Astrocytes	Downregulated		NoChange	NoChange	NoChange
NPAS3	-0.411467	2.14055	0.622161	0	0	1.93478	TF		Enriched in Astrocytes	Downregulated		Downregulated	NoChange	NoChange
ZBTB20	-0.408655	1.64826	0.725159	0	0	1.4439	TF		Enriched in Astrocytes	Downregulated		NoChange	NoChange	NoChange
SOX5	-0.405337	1.55722	0.707043	0	0	1.35452	TF		Enriched in Astrocytes	Downregulated		NoChange	NoChange	NoChange
MIR99AHG	-0.39264	1.44491	0.696339	0	0	1.24856			Enriched in Astrocytes	Downregulated
MALAT1	-0.369623	5.2244	0.321708	0	0	5.03956			Enriched in Astrocytes	Downregulated			NoChange	Downregulated
NTM	-0.345793	1.71048	0.660751	0	0	1.53756			Enriched in Astrocytes	Downregulated		NoChange	NoChange	NoChange
ADGRV1	-0.345183	1.47172	0.598334	0	0	1.29911			Enriched in Astrocytes	Downregulated
PITPNC1	-0.337702	1.2731	0.62851	0	0	1.10423			Enriched in Astrocytes	Downregulated		NoChange	NoChange	NoChange
DTNA	-0.33628	1.80238	0.47048	0	0	1.63422			Enriched in Astrocytes	Downregulated		Downregulated	NoChange	Upregulated
MAPK10	-0.328062	1.0671	0.636694	0	0	0.90305			Enriched in Astrocytes	Downregulated		NoChange	NoChange	NoChange
ANK2	-0.321171	1.18335	0.738049	0	0	1.02274			Enriched in Astrocytes	Downregulated		NoChange	NoChange	NoChange
AC092691.1	-0.317758	1.39262	0.59781	0	0	1.23372			Enriched in Astrocytes	Downregulated
ADCY2	-0.309992	1.05849	0.584993	0	0	0.903471			Enriched in Astrocytes	Downregulated		NoChange	NoChange	NoChange
GABRB1	-0.309213	0.938149	0.608851	0	0	0.783521			Enriched in Astrocytes	Downregulated		Upregulated	NoChange	NoChange
NEAT1	-0.306515	2.05679	0.369306	0	0	1.90351			Enriched in Astrocytes	Downregulated
NAV3	-0.302892	1.09202	0.572323	0	0	0.940555			Enriched in Astrocytes	Downregulated		NoChange
TNIK	-0.294144	1.12313	0.492614	0	0	0.976036			Enriched in Astrocytes	Downregulated		NoChange	NoChange	Downregulated
NFIA	-0.282518	1.1634	0.615917	0	0	1.02212	TF		Enriched in Astrocytes	Downregulated		NoChange	NoChange	NoChange
ADGRL3	-0.280423	1.10501	0.561473	0	0	0.96478			Enriched in Astrocytes	Downregulated		NoChange	NoChange	NoChange
NKAIN3	-0.276696	0.91118	0.56076	0	0	0.772813			Enriched in Astrocytes	Downregulated
NEBL	-0.276433	1.07816	0.575647	0	0	0.939928			Enriched in Astrocytes	Downregulated		NoChange	NoChange	NoChange
TRPS1	-0.257621	0.891217	0.590762	0	0	0.762387	TF		Enriched in Astrocytes	Downregulated		NoChange	NoChange	NoChange
WWOX	-0.249972	1.18286	0.538367	0	0	1.05786			Enriched in Astrocytes	Downregulated		NoChange	NoChange	NoChange
RYR3	-0.245984	1.16689	0.473958	0	0	1.04388			Enriched in Astrocytes	Downregulated
CADM1	-0.245799	1.37902	0.361734	0	0	1.25611			Enriched in Astrocytes	Downregulated		Upregulated	NoChange	NoChange
CNTN1	-0.242499	0.823841	0.426832	0	0	0.702574			Enriched in Astrocytes	Downregulated		Upregulated	NoChange	NoChange
CTNNA2	-0.236744	2.18335	0.273307	0	0	2.06496			Enriched in Astrocytes	Downregulated		Upregulated	NoChange	Upregulated
PARD3	-0.227666	0.943303	0.578573	0	0	0.829453			Enriched in Astrocytes	Downregulated		NoChange	NoChange	NoChange
PRKG1	-0.226317	0.978	0.342018	0	0	0.864823			Enriched in Astrocytes	Downregulated
NCAM2	-0.212241	1.00987	0.43075	0	0	0.903735			Enriched in Astrocytes	Downregulated	Upregulated	Upregulated	NoChange	NoChange
FUT9	-0.210458	0.784641	0.494166	0	0	0.679396			Enriched in Astrocytes	Downregulated		NoChange	NoChange	NoChange
QKI	-0.20601	1.13419	0.473612	0	0	1.03117			Enriched in Astrocytes	Downregulated
TNRC6A	-0.20248	0.788264	0.390287	0	0	0.687009			Enriched in Astrocytes	Downregulated		NoChange	NoChange	Downregulated
CARMIL1	-0.201826	0.716367	0.389662	0	0	0.61544			Enriched in Astrocytes	Downregulated		NoChange	NoChange	NoChange
PDE4D	-0.201333	0.821741	0.359665	0	0	0.72106			Enriched in Astrocytes	Downregulated		NoChange
RANBP3L	-0.19986	0.756139	0.41699	0	0	0.656194			Enriched in Astrocytes	Downregulated		Downregulated	NoChange	NoChange
FMNL2	-0.199494	0.826369	0.567441	0	0	0.726608			Enriched in Astrocytes	Downregulated		NoChange	NoChange	NoChange
MAML2	-0.197838	0.830664	0.476604	0	0	0.731732			Enriched in Astrocytes	Downregulated		Downregulated	NoChange	NoChange
MSI2	-0.191909	0.804637	0.501379	0	0	0.708669			Enriched in Astrocytes	Downregulated		Downregulated	NoChange	NoChange
SASH1	-0.1872	0.675347	0.431316	0	0	0.581735			Enriched in Astrocytes	Downregulated		NoChange	NoChange	NoChange
HPSE2	-0.183798	0.854101	0.185744	0	0	0.762189			Enriched in Astrocytes	Downregulated
FMN2	-0.179448	0.944572	0.432649	0	0	0.854835			Enriched in Astrocytes	Downregulated		NoChange	NoChange	NoChange
CTNND2	-0.175029	1.47684	0.248676	0	0	1.38932			Enriched in Astrocytes	Downregulated		NoChange	NoChange	NoChange
FBXL7	-0.17253	0.850226	0.403162	0	0	0.763949			Enriched in Astrocytes	Downregulated
PRKCA	-0.171437	0.842722	0.455806	0	0	0.756993			Enriched in Astrocytes	Downregulated	Upregulated	Upregulated	NoChange	NoChange
CELF2	-0.171434	0.806986	0.370576	0	0	0.721257			Enriched in Astrocytes	Downregulated		NoChange	NoChange	NoChange
NFIB	-0.169653	0.717433	0.402423	0	0	0.632594	TF		Enriched in Astrocytes	Downregulated		Downregulated	NoChange	NoChange
ZHX3	-0.167285	0.558499	0.438838	0	0	0.474844	TF		Enriched in Astrocytes	Downregulated		Downregulated	NoChange	NoChange
PARD3B	-0.165422	0.685646	0.416539	0	0	0.602925			Enriched in Astrocytes	Downregulated	Upregulated	NoChange
DLG2	-0.164276	0.917394	0.272508	0	0	0.835243			Enriched in Astrocytes	Downregulated		NoChange	NoChange	Downregulated
ZSWIM6	-0.162855	0.630596	0.40543	0	0	0.549158			Enriched in Astrocytes	Downregulated			NoChange	NoChange
PHLPP1	-0.16144	0.545201	0.356186	0	0	0.46447			Enriched in Astrocytes	Downregulated		NoChange	NoChange	NoChange
NTRK2	-0.160957	1.04929	0.233832	0	0	0.968799			Enriched in Astrocytes	Downregulated	Upregulated	NoChange	NoChange	NoChange
AHCYL2	-0.160879	0.725062	0.298879	0	0	0.644611			Enriched in Astrocytes	Downregulated		NoChange	NoChange	NoChange
DNM3	-0.16073	0.667709	0.243184	0	0	0.587334			Enriched in Astrocytes	Downregulated		Upregulated	NoChange	Downregulated
AKT3	-0.160536	0.646423	0.428523	0	0	0.566143			Enriched in Astrocytes	Downregulated		NoChange	NoChange	Downregulated
PSD3	-0.159396	0.871348	0.321655	0	0	0.791642			Enriched in Astrocytes	Downregulated		Upregulated	NoChange	Downregulated
SLC39A11	-0.15873	0.556726	0.425724	0	0	0.47735			Enriched in Astrocytes	Downregulated		NoChange	NoChange	Upregulated
TMEM161B-AS1	-0.157975	0.67472	0.430691	0	0	0.595721			Enriched in Astrocytes	Downregulated
DGKG	-0.155222	0.621175	0.312987	0	0	0.543553			Enriched in Astrocytes	Downregulated		Upregulated	NoChange	NoChange
NCKAP5	-0.155134	0.522127	0.416982	0	0	0.44455			Enriched in Astrocytes	Downregulated
FHIT	-0.154037	0.696631	0.389619	0	0	0.619602			Enriched in Astrocytes	Downregulated		NoChange	NoChange	NoChange
DOCK4	-0.152943	0.945872	0.370922	0	0	0.869391			Enriched in Astrocytes	Downregulated		NoChange	NoChange	NoChange
TRPM3	-0.152824	0.905814	0.160045	3.54799e-273	6.0362e-269	0.829392			Enriched in Astrocytes	Downregulated	Downregulated	NoChange	NoChange	NoChange
PDE4DIP	-0.151116	0.740215	0.467382	0	0	0.664647			Enriched in Astrocytes	Downregulated		Upregulated	NoChange	NoChange
FAM155A	-0.150553	0.97465	0.166133	1.76291e-284	2.99924e-280	0.899362			Enriched in Astrocytes	Downregulated
RPS6KA2	-0.147682	0.571562	0.350201	0	0	0.497711			Enriched in Astrocytes	Downregulated		NoChange	NoChange	NoChange
AC016831.7	-0.147399	0.678729	0.356963	0	0	0.60502			Enriched in Astrocytes	Downregulated
TCF4	-0.146674	0.663515	0.437835	0	0	0.590168	TF		Enriched in Astrocytes	Downregulated		NoChange	NoChange	NoChange
GPHN	-0.146656	0.683859	0.393935	0	0	0.61052			Enriched in Astrocytes	Downregulated		NoChange	NoChange	NoChange
FTX	-0.146563	0.741575	0.451788	0	0	0.668284			Enriched in Astrocytes	Downregulated
SLC1A2	-0.145683	2.06948	0.0590153	1.35756e-96	2.30961e-92	1.99663			Enriched in Astrocytes			NoChange	NoChange	NoChange
AL589740.1	-0.1456	0.949082	0.177735	2.98264e-306	5.07436e-302	0.876272			Enriched in Astrocytes	Downregulated
ABLIM1	-0.141351	0.569289	0.319616	0	0	0.498603			Enriched in Astrocytes	Downregulated		NoChange	NoChange	Downregulated
SLC4A4	-0.140233	0.766194	0.172785	6.30885e-297	1.07332e-292	0.696067			Enriched in Astrocytes	Downregulated		NoChange	NoChange	NoChange
RNF219-AS1	-0.140036	0.79133	0.207013	0	0	0.721303			Enriched in Astrocytes	Downregulated
NHSL1	-0.137869	0.508855	0.332545	0	0	0.439911			Enriched in Astrocytes	Downregulated		Downregulated	NoChange	NoChange
SYNE1	-0.136921	0.548456	0.302406	0	0	0.479986			Enriched in Astrocytes	Downregulated		Upregulated	NoChange	Downregulated
AC073050.1	-0.135104	0.577705	0.364605	0	0	0.510143			Enriched in Astrocytes	Downregulated
SHROOM3	-0.134884	0.426528	0.282781	0	0	0.359077			Enriched in Astrocytes	Downregulated
CHD9	-0.134357	0.633287	0.292099	0	0	0.566099			Enriched in Astrocytes	Downregulated		NoChange	NoChange	Downregulated
HIF3A	-0.134356	0.665974	0.290595	0	0	0.598786	TF		Enriched in Astrocytes	Downregulated
MKLN1	-0.132975	0.785613	0.375373	0	0	0.719116			Enriched in Astrocytes	Downregulated		NoChange	NoChange	NoChange
BMPR1B	-0.132676	0.637831	0.352261	0	0	0.571483			Enriched in Astrocytes	Downregulated		NoChange	NoChange	NoChange
AUTS2	-0.132604	0.605893	0.356562	0	0	0.539582			Enriched in Astrocytes	Downregulated		NoChange	NoChange	NoChange
SGCD	-0.131709	0.759254	0.108132	5.7231e-180	9.7367e-176	0.69339			Enriched in Astrocytes	Downregulated	Upregulated
NCOA1	-0.131394	0.728315	0.344237	0	0	0.662609	TF		Enriched in Astrocytes	Downregulated		NoChange	NoChange	NoChange
DLC1	-0.130227	1.11462	0.110943	7.07357e-185	1.20343e-180	1.0495			Enriched in Astrocytes	Downregulated		NoChange
ERBIN	-0.13009	0.64408	0.304754	0	0	0.579026			Enriched in Astrocytes	Downregulated		NoChange	NoChange	NoChange
SOX6	-0.129898	0.496316	0.28836	0	0	0.431359	TF		Enriched in Astrocytes	Downregulated		NoChange	NoChange	NoChange
RORB	-0.128907	0.449141	0.296992	0	0	0.384678	TF		Enriched in Astrocytes	Downregulated		Downregulated	NoChange	NoChange
CRB1	-0.128233	0.530122	0.338897	0	0	0.465997			Enriched in Astrocytes	Downregulated
BAZ2B	-0.127882	0.528684	0.353833	0	0	0.464736	TF		Enriched in Astrocytes	Downregulated		NoChange	NoChange	NoChange
CSGALNACT1	-0.12785	0.518678	0.276756	0	0	0.454745			Enriched in Astrocytes	Downregulated		NoChange	NoChange	NoChange
LINC00499	-0.127062	0.662027	0.117267	5.65246e-196	9.61653e-192	0.598486			Enriched in Astrocytes	Downregulated
LPP	-0.126521	0.631985	0.347395	0	0	0.568715			Enriched in Astrocytes	Downregulated		NoChange
NAV2	-0.126468	0.65714	0.203715	0	0	0.593897			Enriched in Astrocytes	Downregulated	Upregulated	NoChange
PRKN	-0.125633	0.538016	0.352312	0	0	0.475191			Enriched in Astrocytes	Downregulated		NoChange
TNRC6B	-0.124565	0.487953	0.312782	0	0	0.425662			Enriched in Astrocytes	Downregulated		NoChange	NoChange	NoChange
RFX3	-0.12449	0.500041	0.346603	0	0	0.437787	TF		Enriched in Astrocytes	Downregulated		NoChange	NoChange	NoChange
BRINP3	-0.121629	0.395522	0.220358	0	0	0.3347			Enriched in Astrocytes	Downregulated		NoChange	NoChange	NoChange
MEIS2	-0.121365	0.62823	0.339397	0	0	0.567539	TF		Enriched in Astrocytes	Downregulated		NoChange	NoChange	NoChange
OPHN1	-0.120763	0.592405	0.283727	0	0	0.532015			Enriched in Astrocytes	Downregulated		Upregulated	NoChange	NoChange
PREX2	-0.120037	0.660755	0.237248	0	0	0.600727			Enriched in Astrocytes	Downregulated		Downregulated	NoChange	NoChange
MACF1	-0.119471	1.16824	0.130266	4.93696e-219	8.39924e-215	1.1085			Enriched in Astrocytes	Downregulated		NoChange	NoChange	Downregulated
ZNRF3	-0.118205	0.676193	0.203078	0	0	0.617082			Enriched in Astrocytes	Downregulated		NoChange	NoChange	NoChange
TPD52L1	-0.118043	0.828631	0.158542	2.13192e-270	3.62703e-266	0.7696			Enriched in Astrocytes	Downregulated		NoChange	NoChange	NoChange
PDE7B	-0.117866	0.445724	0.311173	0	0	0.386783			Enriched in Astrocytes	Downregulated
PLCB1	-0.117248	0.690818	0.0945381	1.88638e-156	3.20929e-152	0.632186			Enriched in Astrocytes			Upregulated	NoChange	NoChange
STXBP5	-0.116799	0.550188	0.293262	0	0	0.49178			Enriched in Astrocytes	Downregulated		NoChange	NoChange	Downregulated
TOX	-0.116535	0.411536	0.3455	0	0	0.35326			Enriched in Astrocytes	Downregulated		NoChange	NoChange	NoChange
FLRT2	-0.116499	0.552567	0.111148	3.095e-185	5.26553e-181	0.49431			Enriched in Astrocytes	Downregulated		NoChange	NoChange	Downregulated
NCAM1	-0.115733	0.678208	0.350404	0	0	0.620333			Enriched in Astrocytes	Downregulated		Upregulated	NoChange	Upregulated
FYN	-0.114067	0.684201	0.262369	0	0	0.627159			Enriched in Astrocytes	Downregulated		NoChange	NoChange	NoChange
MACROD2	-0.113582	0.668049	0.129579	8.31171e-218	1.41407e-213	0.611249				Downregulated		NoChange	NoChange	NoChange
GRAMD2B	-0.11131	0.605724	0.22753	0	0	0.550061			Enriched in Astrocytes	Downregulated
ARHGAP24	-0.110667	0.611538	0.146258	7.08999e-248	1.20622e-243	0.556197			Enriched in Astrocytes	Downregulated		NoChange	NoChange	NoChange
FBXL17	-0.109628	0.43816	0.272426	0	0	0.383339			Enriched in Astrocytes	Downregulated		NoChange	NoChange	NoChange
ITPKB	-0.108795	0.532659	0.170302	2.86634e-292	4.87651e-288	0.478253			Enriched in Astrocytes	Downregulated		NoChange	NoChange	NoChange
ARAP2	-0.108471	0.48992	0.291692	0	0	0.435677				Downregulated		NoChange	NoChange	NoChange
TENM2	-0.107486	0.75364	0.131404	4.55879e-221	7.75587e-217	0.699888				Downregulated		Upregulated
MAST4	-0.106899	0.548766	0.228957	0	0	0.495309			Enriched in Astrocytes	Downregulated		NoChange	NoChange	NoChange
ITSN1	-0.105644	0.436698	0.256864	0	0	0.383868			Enriched in Astrocytes	Downregulated		NoChange	NoChange	NoChange
ARHGAP26	-0.105486	0.516015	0.336838	0	0	0.463264			Enriched in Astrocytes	Downregulated		Upregulated	NoChange	NoChange
SGIP1	-0.105273	0.42574	0.299517	0	0	0.373095			Enriched in Astrocytes	Downregulated		NoChange	NoChange	NoChange
KCNMA1	-0.103381	0.515606	0.237492	0	0	0.463908				Downregulated		NoChange	NoChange	Downregulated
MGAT4C	-0.10212	0.532765	0.140184	7.36709e-237	1.25336e-232	0.481698			Enriched in Astrocytes	Downregulated	Downregulated		NoChange	NoChange
ESRRG	-0.101665	0.424958	0.155695	3.77505e-265	6.4225e-261	0.374119	TF		Enriched in Astrocytes	Downregulated		NoChange	NoChange	NoChange
ARHGAP32	-0.10124	0.379224	0.270121	0	0	0.328597			Enriched in Astrocytes	Downregulated		Upregulated	NoChange	NoChange
SFXN5	-0.100914	0.566937	0.225893	0	0	0.516472			Enriched in Astrocytes	Downregulated		Downregulated	NoChange	NoChange
CDC42BPA	-0.100519	0.458898	0.288473	0	0	0.408631			Enriched in Astrocytes	Downregulated		NoChange	NoChange	NoChange
MBD5	-0.100168	0.474108	0.311405	0	0	0.424019			Enriched in Astrocytes	Downregulated		NoChange	NoChange	NoChange
GAREM1	-0.0993568	0.380009	0.302824	0	0	0.330323			Enriched in Astrocytes			Downregulated	NoChange	NoChange
PRKD1	-0.099078	0.382864	0.313451	0	0	0.333319			Enriched in Astrocytes			NoChange	NoChange	NoChange
FGD4	-0.0990492	0.331915	0.286286	0	0	0.282383			Enriched in Astrocytes			NoChange
PDE4B	-0.0984482	0.580832	0.184846	0	0	0.531601			Enriched in Astrocytes			NoChange	NoChange	Upregulated
LRRC4C	-0.0984087	0.618285	0.0823524	1.15869e-135	1.97127e-131	0.569073			Enriched in Astrocytes			NoChange	NoChange	NoChange
EPHA6	-0.0982779	0.4205	0.191314	0	0	0.371355			Enriched in Astrocytes
DST	-0.0970582	1.14353	0.0426384	9.90193e-70	1.68462e-65	1.09499			Enriched in Astrocytes		Upregulated	NoChange	NoChange	Downregulated
MED12L	-0.0966778	0.553984	0.193598	0	0	0.505638			Enriched in Astrocytes
ZNF98	-0.0958488	0.612578	0.0914546	3.64628e-151	6.20342e-147	0.564646	TF		Enriched in Astrocytes
COL5A3	-0.0940485	0.722466	0.107939	1.23739e-179	2.10517e-175	0.675434			Enriched in Astrocytes
PBX1	-0.0928615	0.417203	0.243686	0	0	0.370765	TF		Enriched in Astrocytes			NoChange	NoChange	NoChange
KIF1B	-0.0925042	0.528889	0.278908	0	0	0.48263			Enriched in Astrocytes			Upregulated	NoChange	Downregulated
BCL2	-0.0890466	0.452288	0.197835	0	0	0.407758			Enriched in Astrocytes			NoChange	NoChange	Upregulated
AC002429.2	-0.0877995	0.42956	0.108555	1.04678e-180	1.78089e-176	0.385655			Enriched in Astrocytes
EFNA5	-0.0874359	0.355179	0.223834	0	0	0.311454			Enriched in Astrocytes			NoChange	NoChange	Downregulated
LMO3	-0.0867768	0.32221	0.222058	0	0	0.278816			Enriched in Astrocytes			NoChange	NoChange	NoChange
LINC00461	-0.0861504	0.417889	0.207554	0	0	0.374807			Enriched in Astrocytes				NoChange	Downregulated
GNAQ	-0.0852686	0.609078	0.264989	0	0	0.566437			Enriched in Astrocytes			NoChange	NoChange	NoChange
TCF7L2	-0.0850475	0.426545	0.233386	0	0	0.384016	TF		Enriched in Astrocytes			Downregulated	NoChange	NoChange
ARHGAP5	-0.0849719	0.481312	0.185868	0	0	0.438821			Enriched in Astrocytes			Downregulated	NoChange	NoChange
DNAH7	-0.0847199	0.372142	0.111571	5.62736e-186	9.57383e-182	0.329777			Enriched in Astrocytes
CABLES1	-0.084435	0.4833	0.0667545	1.91413e-109	3.25651e-105	0.441077			Enriched in Astrocytes			Downregulated	NoChange	NoChange
ITPR2	-0.0843623	0.655653	0.153819	1.05941e-261	1.80237e-257	0.613466			Enriched in Astrocytes			NoChange	NoChange	NoChange
MIR4300HG	-0.0834046	0.339601	0.148427	7.88449e-252	1.34139e-247	0.297893			Enriched in Astrocytes
TTC28	-0.0833239	0.428622	0.187066	0	0	0.386954			Enriched in Astrocytes			NoChange	NoChange	NoChange
AC091826.2	-0.0830908	0.253953	0.208602	0	0	0.212402			Enriched in Astrocytes
GRM3	-0.0826188	0.3378	0.0982752	7.00082e-163	1.19105e-158	0.296484			Enriched in Astrocytes			NoChange	NoChange	NoChange
RGS20	-0.0821324	0.369124	0.157569	1.33138e-268	2.26508e-264	0.328053			Enriched in Astrocytes			Downregulated	NoChange	Upregulated
PCDH7	-0.0812114	0.441656	0.186111	0	0	0.401045			Enriched in Astrocytes			NoChange	NoChange	Downregulated
DDX17	-0.0812033	0.61378	0.202639	0	0	0.573172			Enriched in Astrocytes			NoChange	NoChange	Downregulated
STON2	-0.0811281	0.326937	0.169529	8.01308e-291	1.36326e-286	0.286368			Enriched in Astrocytes			Downregulated	NoChange	NoChange
LHFPL6	-0.0810609	0.427142	0.231011	0	0	0.386605			Enriched in Astrocytes
JMJD1C	-0.0793684	0.387292	0.19823	0	0	0.347602			Enriched in Astrocytes			NoChange	NoChange	Downregulated
PPP1R9A	-0.0790781	0.433138	0.200254	0	0	0.393592			Enriched in Astrocytes			NoChange	NoChange	Downregulated
NF1	-0.0783757	0.408902	0.239671	0	0	0.369709						NoChange	NoChange	NoChange
GRAMD1C	-0.0783134	0.405771	0.11221	4.29667e-187	7.30993e-183	0.366608			Enriched in Astrocytes
SLC35F1	-0.0782849	0.486452	0.111401	1.11759e-185	1.90136e-181	0.447304			Enriched in Astrocytes		Upregulated	Upregulated	NoChange	NoChange
SORBS1	-0.0777243	0.860063	0.10218	1.25377e-169	2.13304e-165	0.821196			Enriched in Astrocytes		Upregulated	NoChange	NoChange	Upregulated
LINC00511	-0.0772305	0.419626	0.121051	1.1889e-202	2.02268e-198	0.381005			Enriched in Astrocytes
DANT2	-0.0765709	0.32123	0.178175	4.40004e-307	7.48579e-303	0.282939
LIFR	-0.0763419	0.472898	0.203958	0	0	0.434722			Enriched in Astrocytes			NoChange	NoChange	NoChange
LIMCH1	-0.0762845	0.388693	0.165303	6.18624e-283	1.05247e-278	0.350545			Enriched in Astrocytes			NoChange	NoChange	NoChange
REV3L	-0.0762734	0.482767	0.156391	1.97372e-266	3.35789e-262	0.444626			Enriched in Astrocytes
ZFHX4	-0.07602	0.32325	0.182078	0	0	0.285235	TF		Enriched in Astrocytes
GRIA2	-0.0754348	0.430474	0.14402	8.2995e-244	1.41199e-239	0.392751			Enriched in Astrocytes		Downregulated	Upregulated	NoChange	Downregulated
ASTN2	-0.0753412	0.45962	0.194121	0	0	0.421944			Enriched in Astrocytes
NPL	-0.0748806	0.31376	0.205898	0	0	0.276315			Enriched in Astrocytes			NoChange	NoChange	NoChange
NR3C2	-0.0746626	0.294424	0.229548	0	0	0.257088	TF					NoChange	NoChange	Downregulated
CST3	-0.0743854	1.26191	0.00886862	1.45038e-15	2.46753e-11	1.22472			Enriched in Astrocytes		Upregulated	NoChange	NoChange	NoChange
MAP3K5	-0.0740545	0.480034	0.145674	8.17224e-247	1.39034e-242	0.443002			Enriched in Astrocytes			NoChange	NoChange	NoChange
RBM6	-0.0738167	0.334154	0.196122	0	0	0.29724			Enriched in Astrocytes			NoChange	NoChange	NoChange
AC245297.3	-0.0736903	0.469922	0.153437	5.33179e-261	9.07097e-257	0.433072			Enriched in Astrocytes
LINC01748	-0.073553	0.268677	0.179844	0	0	0.231895			Enriched in Astrocytes
TEAD1	-0.0734322	0.298599	0.208372	0	0	0.261878	TF		Enriched in Astrocytes			NoChange	NoChange	NoChange
NDRG2	-0.0733025	0.513257	0.0639835	7.85267e-105	1.33597e-100	0.476601			Enriched in Astrocytes			Downregulated	NoChange	NoChange
CHST11	-0.0732952	0.332302	0.170591	8.24289e-293	1.40236e-288	0.295649			Enriched in Astrocytes			NoChange	NoChange	NoChange
FKBP5	-0.0732663	0.292871	0.162374	1.71432e-277	2.91658e-273	0.256233			Enriched in Astrocytes			Upregulated	NoChange	NoChange
MED13L	-0.0732415	0.46702	0.169743	3.19672e-291	5.43858e-287	0.430394			Enriched in Astrocytes			NoChange	NoChange	NoChange
MEF2C-AS1	-0.072607	0.39432	0.109475	2.60001e-182	4.4234e-178	0.358011			Enriched in Astrocytes
RFX4	-0.0725636	0.570095	0.138728	3.14948e-234	5.35821e-230	0.533809	TF		Enriched in Astrocytes			Downregulated	NoChange	NoChange
FOXO1	-0.0714161	0.376421	0.207666	0	0	0.340707	TF		Enriched in Astrocytes			Downregulated	NoChange	Upregulated
SIK3	-0.071285	0.592514	0.166734	1.33429e-285	2.27002e-281	0.556867			Enriched in Astrocytes			NoChange	NoChange	NoChange
CEP85L	-0.071277	0.310112	0.186912	0	0	0.274469			Enriched in Astrocytes			Downregulated	NoChange	NoChange
STARD13	-0.0709354	0.334373	0.203086	0	0	0.2989			Enriched in Astrocytes			NoChange
TJP1	-0.0701395	0.439672	0.161814	1.88026e-276	3.19889e-272	0.404597			Enriched in Astrocytes			NoChange	NoChange	NoChange
NAALADL2	-0.0700912	0.400578	0.0973906	2.34248e-161	3.98525e-157	0.365528			Enriched in Astrocytes		Upregulated
MAP4K4	-0.0700418	0.495806	0.203272	0	0	0.46078			Enriched in Astrocytes			NoChange	NoChange	NoChange
JARID2	-0.0695574	0.333024	0.183841	0	0	0.298241			Enriched in Astrocytes			NoChange	NoChange	NoChange
NRCAM	-0.0691155	0.740051	0.106614	2.51334e-177	4.27594e-173	0.705486			Enriched in Astrocytes			Upregulated	NoChange	Upregulated
DENND1A	-0.0683478	0.348534	0.171255	4.70339e-294	8.00187e-290	0.314355			Enriched in Astrocytes			NoChange	NoChange	NoChange
ARID1B	-0.068275	0.425999	0.177052	5.81861e-305	9.8992e-301	0.391857			Enriched in Astrocytes			NoChange	NoChange	Downregulated
ASPH	-0.0681315	0.626608	0.121321	3.95326e-203	6.72569e-199	0.592537			Enriched in Astrocytes			NoChange	NoChange	NoChange
DAAM1	-0.0671643	0.475612	0.138199	2.8317e-233	4.81757e-229	0.442024			Enriched in Astrocytes			NoChange	NoChange	NoChange
AC027117.2	-0.0669932	0.282362	0.150003	1.04168e-254	1.77221e-250	0.248861			Enriched in Astrocytes
CLASP1	-0.0664487	0.299221	0.211661	0	0	0.265992			Enriched in Astrocytes			NoChange	NoChange	Downregulated
CEP350	-0.0656114	0.308368	0.170642	6.61174e-293	1.12485e-288	0.275557			Enriched in Astrocytes				NoChange	Downregulated
EXOC4	-0.0654362	0.354481	0.156209	4.26848e-266	7.26197e-262	0.321758						NoChange	NoChange	NoChange
BCKDHB	-0.0652207	0.354727	0.1491	4.66647e-253	7.93907e-249	0.322112			Enriched in Astrocytes			NoChange	NoChange	NoChange
RFTN2	-0.065213	0.315975	0.156916	2.13108e-267	3.62561e-263	0.283363			Enriched in Astrocytes			NoChange	NoChange	NoChange
BCAS3	-0.0651021	0.376431	0.191365	0	0	0.343875			Enriched in Astrocytes			NoChange	NoChange	NoChange
ARHGEF4	-0.0649634	0.399736	0.0763498	1.60255e-125	2.72641e-121	0.367249			Enriched in Astrocytes		Upregulated	Upregulated	NoChange	NoChange
ADD3	-0.0644125	0.48225	0.123479	5.95509e-207	1.01314e-202	0.450039			Enriched in Astrocytes		Upregulated	NoChange	NoChange	Upregulated
SCAPER	-0.0634888	0.333102	0.206052	0	0	0.301353						NoChange	NoChange	NoChange
SPON1	-0.0631376	0.378515	0.114008	3.02873e-190	5.15278e-186	0.346942			Enriched in Astrocytes			Upregulated	NoChange	NoChange
PNISR	-0.0627755	0.647618	0.0990236	3.58175e-164	6.09364e-160	0.616227			Enriched in Astrocytes			NoChange	NoChange	Downregulated
CLASP2	-0.062411	0.429781	0.138357	1.46927e-233	2.49967e-229	0.398571			Enriched in Astrocytes			NoChange	NoChange	NoChange
ZHX2	-0.0622334	0.288564	0.150574	9.4051e-256	1.60009e-251	0.257443	TF		Enriched in Astrocytes			NoChange	NoChange	NoChange
FAM171A1	-0.0620692	0.333804	0.147985	5.04863e-251	8.58924e-247	0.302765			Enriched in Astrocytes			NoChange	NoChange	NoChange
NTRK3	-0.0619968	0.519504	0.111677	3.68276e-186	6.26549e-182	0.488502			Enriched in Astrocytes			Upregulated	NoChange	NoChange
CPEB3	-0.061989	0.318555	0.183277	0	0	0.287556			Enriched in Astrocytes			NoChange	NoChange	NoChange
SLC1A3	-0.0619195	1.73789	0.0438123	1.21515e-71	2.06733e-67	1.70693			Enriched in Astrocytes			NoChange	NoChange	NoChange
VAV3	-0.0616903	0.318029	0.0936048	7.54318e-155	1.28332e-150	0.287179			Enriched in Astrocytes			NoChange	NoChange	NoChange
STK33	-0.0609829	0.28337	0.129929	1.97562e-218	3.36113e-214	0.252875			Enriched in Astrocytes
ZMAT1	-0.0606661	0.247736	0.129832	2.93667e-218	4.99616e-214	0.2174	TF		Enriched in Astrocytes			NoChange	NoChange	NoChange
C1orf21	-0.0606657	0.285574	0.154141	2.71412e-262	4.61754e-258	0.255238			Enriched in Astrocytes			NoChange
NEO1	-0.0605434	0.410899	0.131582	2.18963e-221	3.72521e-217	0.380622			Enriched in Astrocytes			Upregulated	NoChange	NoChange
MEGF10	-0.060518	0.273974	0.135874	4.35291e-229	7.40561e-225	0.24371			Enriched in Astrocytes			NoChange	NoChange	NoChange
CTDSPL	-0.0603934	0.294963	0.145309	3.77958e-246	6.4302e-242	0.264762			Enriched in Astrocytes			NoChange	NoChange	NoChange
F11-AS1	-0.0603481	0.223041	0.125772	5.0627e-211	8.61317e-207	0.192863			Enriched in Astrocytes
ARHGEF26	-0.0600232	0.311758	0.122013	2.36001e-204	4.01509e-200	0.281742			Enriched in Astrocytes			Downregulated	NoChange	NoChange
APC	-0.0597838	0.519396	0.0962553	2.10927e-159	3.5885e-155	0.489498			Enriched in Astrocytes			NoChange	NoChange	Downregulated
LINC00299	-0.0594037	0.407333	0.0838739	3.04283e-138	5.17676e-134	0.377628			Enriched in Astrocytes
TBC1D5	-0.0588091	0.388675	0.161971	9.58706e-277	1.63105e-272	0.359267			Enriched in Astrocytes			NoChange	NoChange	NoChange
TRIM9	-0.0578497	0.53148	0.0829349	1.19249e-136	2.02878e-132	0.50255			Enriched in Astrocytes			NoChange	NoChange	Upregulated
SBF2	-0.0571906	0.353958	0.153932	6.57086e-262	1.1179e-257	0.325359			Enriched in Astrocytes			Downregulated	NoChange	NoChange
PAMR1	-0.057137	0.33873	0.0994713	6.04404e-165	1.02827e-160	0.310158			Enriched in Astrocytes			NoChange	NoChange	NoChange
FER	-0.0566701	0.315481	0.129643	6.40002e-218	1.08883e-213	0.287142			Enriched in Astrocytes			NoChange	NoChange	NoChange
ATP13A4	-0.0565941	0.309926	0.107773	2.41677e-179	4.11165e-175	0.281625			Enriched in Astrocytes			NoChange	NoChange	NoChange
GLI3	-0.0558037	0.253083	0.150581	9.12617e-256	1.55264e-251	0.225178	TF		Enriched in Astrocytes			Downregulated	NoChange	NoChange
PDE3B	-0.0558003	0.272024	0.0748626	5.09596e-123	8.66975e-119	0.24412			Enriched in Astrocytes
KLF12	-0.0555267	0.244667	0.134783	3.98191e-227	6.77443e-223	0.2169	TF		Enriched in Astrocytes			NoChange	NoChange	NoChange
PPP3CA	-0.0550629	0.453685	0.0751787	1.49844e-123	2.5493e-119	0.426149			Enriched in Astrocytes			Upregulated	NoChange	NoChange
FGFR3	-0.0548726	0.449149	0.0301009	1.88048e-49	3.19925e-45	0.421708			Enriched in Astrocytes			NoChange	NoChange	NoChange
AC108866.1	-0.0547271	0.227798	0.154417	8.44911e-263	1.43745e-258	0.200431			Enriched in Astrocytes
TMEM108	-0.0547126	0.261995	0.0935711	8.61672e-155	1.46596e-150	0.234635			Enriched in Astrocytes			Upregulated	NoChange	Upregulated
EIF4G3	-0.0545756	0.328987	0.144954	1.66558e-245	2.83365e-241	0.301695			Enriched in Astrocytes			Upregulated	NoChange	Downregulated
RGS7	-0.0545355	0.290003	0.089369	1.34106e-147	2.28155e-143	0.262732			Enriched in Astrocytes			NoChange	NoChange	NoChange
SLC9A9	-0.0543724	0.327659	0.11798	3.13791e-197	5.33853e-193	0.300468			Enriched in Astrocytes			Upregulated	NoChange	NoChange
ADGRA3	-0.0543632	0.245848	0.140902	3.70621e-238	6.30537e-234	0.218662			Enriched in Astrocytes			NoChange	NoChange	NoChange
TMEM241	-0.0540147	0.293017	0.0582525	2.47616e-95	4.21269e-91	0.266005			Enriched in Astrocytes			NoChange	NoChange	NoChange
SLC14A1	-0.0539128	0.453911	0.0760858	4.45869e-125	7.58558e-121	0.426951			Enriched in Astrocytes		Upregulated	Upregulated	NoChange	Upregulated
POU2F1	-0.0538399	0.320595	0.171336	3.30776e-294	5.6275e-290	0.293671	TF		Enriched in Astrocytes
SFMBT2	-0.0534947	0.277156	0.147177	1.49886e-249	2.55002e-245	0.250405			Enriched in Astrocytes
PTPN13	-0.0533525	0.31807	0.127919	7.62129e-215	1.29661e-210	0.29139			Enriched in Astrocytes			NoChange
PDZRN3	-0.0532787	0.407534	0.0946246	1.34026e-156	2.28018e-152	0.38089			Enriched in Astrocytes			NoChange	NoChange	NoChange
IMMP2L	-0.0532215	0.338822	0.104338	2.26818e-173	3.85886e-169	0.312207			Enriched in Astrocytes			NoChange	NoChange	NoChange
MLLT3	-0.0529725	0.231764	0.156665	6.17541e-267	1.05062e-262	0.205274			Enriched in Astrocytes			NoChange	NoChange	NoChange
SSBP2	-0.0529267	0.429465	0.0971006	7.39893e-161	1.25878e-156	0.402998			Enriched in Astrocytes			NoChange	NoChange	NoChange
GPM6B	-0.0527632	0.853319	0.0441956	2.88484e-72	4.90797e-68	0.826933			Enriched in Astrocytes		Upregulated	NoChange	NoChange	NoChange
EYA2	-0.0525452	0.245945	0.166079	2.22285e-284	3.78173e-280	0.219668			Enriched in Astrocytes			NoChange	NoChange	NoChange
FOXN3	-0.052348	0.270881	0.132659	2.57053e-223	4.37324e-219	0.244702	TF		Enriched in Astrocytes			NoChange	NoChange	NoChange
LGI1	-0.0521413	0.319265	0.136247	9.27807e-230	1.57848e-225	0.293191			Enriched in Astrocytes			NoChange	NoChange	NoChange
KIAA1109	-0.0517264	0.293477	0.134012	9.64771e-226	1.64137e-221	0.267611			Enriched in Astrocytes
GMDS-DT	-0.0517244	0.25591	0.143583	5.15615e-243	8.77216e-239	0.230044			Enriched in Astrocytes
PDLIM5	-0.0512581	0.294802	0.133038	5.39943e-224	9.18605e-220	0.26917			Enriched in Astrocytes			Downregulated	NoChange	NoChange
GPR75-ASB3	-0.0510246	0.399842	0.07978	2.6169e-131	4.45214e-127	0.374326			Enriched in Astrocytes
JAKMIP2	-0.0509197	0.243295	0.125216	4.92559e-210	8.37991e-206	0.217831			Enriched in Astrocytes			Upregulated	NoChange	NoChange
NCOA2	-0.0509067	0.307595	0.148547	4.7646e-252	8.10602e-248	0.282138	TF		Enriched in Astrocytes			NoChange	NoChange	NoChange
MTSS1L	-0.0508384	0.316744	0.115797	2.18255e-193	3.71318e-189	0.291321			Enriched in Astrocytes
FAF1	-0.0507739	0.302658	0.124941	1.5137e-209	2.57526e-205	0.277268			Enriched in Astrocytes			NoChange	NoChange	NoChange
OTUD7A	-0.0506644	0.282659	0.102742	1.3295e-170	2.26189e-166	0.257323			Enriched in Astrocytes			NoChange	NoChange	NoChange
DOCK7	-0.0502415	0.451559	0.0854888	5.48932e-141	9.33898e-137	0.426434			Enriched in Astrocytes			NoChange	NoChange	NoChange
RASSF8	-0.0501977	0.296215	0.101787	6.00186e-169	1.0211e-164	0.271113			Enriched in Astrocytes		Upregulated
SMARCA2	-0.0501469	0.285411	0.14105	2.00102e-238	3.40434e-234	0.260334						NoChange	NoChange	Downregulated
CPEB4	-0.0500588	0.440373	0.0947987	6.73037e-157	1.14504e-152	0.41534			Enriched in Astrocytes			Downregulated	NoChange	Downregulated
FAM172A	-0.0500507	0.280299	0.133449	9.87252e-225	1.67961e-220	0.25527			Enriched in Astrocytes			NoChange	NoChange	NoChange
KIAA0319	-0.0495938	0.219796	0.12934	2.22275e-217	3.78156e-213	0.194996			Enriched in Astrocytes			Upregulated
BTBD9	-0.0494973	0.287695	0.143971	1.01763e-243	1.73129e-239	0.262942			Enriched in Astrocytes			Upregulated	NoChange	NoChange
EXOC6B	-0.0491963	0.321856	0.113034	1.54608e-188	2.63035e-184	0.297255			Enriched in Astrocytes			NoChange	NoChange	NoChange
CPQ	-0.0489208	0.293945	0.103658	3.44356e-172	5.85853e-168	0.269481			Enriched in Astrocytes			NoChange	NoChange	NoChange
PLSCR4	-0.0488377	0.256695	0.105169	8.17484e-175	1.39079e-170	0.232273			Enriched in Astrocytes			NoChange	NoChange	NoChange
KIAA1958	-0.0484156	0.234057	0.132769	1.63323e-223	2.77861e-219	0.209846			Enriched in Astrocytes			NoChange	NoChange	NoChange
NIPBL	-0.0481451	0.271838	0.134472	1.44297e-226	2.45493e-222	0.247762			Enriched in Astrocytes			NoChange	NoChange	NoChange
CACNB2	-0.0479954	1.06738	0.0403484	5.21808e-66	8.87752e-62	1.04338			Enriched in Astrocytes		Upregulated	NoChange	NoChange	NoChange
ARHGEF12	-0.0475656	0.377851	0.115521	6.67412e-193	1.13547e-188	0.354065			Enriched in Astrocytes			NoChange	NoChange	NoChange
ATRX	-0.0475587	0.29608	0.120091	5.90825e-201	1.00517e-196	0.272297			Enriched in Astrocytes			NoChange	NoChange	NoChange
EYA1	-0.0475215	0.201263	0.155972	1.16491e-265	1.98186e-261	0.177498			Enriched in Astrocytes			NoChange
RERG	-0.0473661	0.193498	0.0899078	1.6106e-148	2.74011e-144	0.169812			Enriched in Astrocytes			NoChange	NoChange	NoChange
PCSK5	-0.047166	0.285196	0.103443	8.10684e-172	1.37922e-167	0.261609			Enriched in Astrocytes
KANSL1	-0.0469284	0.2806	0.156084	7.24502e-266	1.23259e-261	0.257132			Enriched in Astrocytes			NoChange	NoChange	NoChange
FIGN	-0.046586	0.31366	0.0847917	8.40483e-140	1.42991e-135	0.290364			Enriched in Astrocytes
PTPRK	-0.0464338	0.272634	0.0878832	4.59774e-145	7.82213e-141	0.249413			Enriched in Astrocytes			NoChange
ANKRD17	-0.046393	0.348503	0.120258	2.99405e-201	5.09378e-197	0.325303			Enriched in Astrocytes			Upregulated	NoChange	NoChange
AC099792.1	-0.0463415	0.199435	0.086135	4.36801e-142	7.43129e-138	0.176261			Enriched in Astrocytes
MEGF9	-0.0462521	0.273535	0.124597	6.17598e-209	1.05072e-204	0.250406			Enriched in Astrocytes			NoChange	NoChange	NoChange
MYO6	-0.0460834	0.341855	0.0647781	3.746e-106	6.37306e-102	0.318811			Enriched in Astrocytes			NoChange	NoChange	NoChange
AGBL4	-0.0460746	0.27271	0.0788671	9.11926e-130	1.55146e-125	0.24967			Enriched in Astrocytes			Upregulated
ARNT2	-0.0459923	0.270535	0.089504	7.8851e-148	1.34149e-143	0.247536	TF		Enriched in Astrocytes			NoChange	NoChange	NoChange
EFEMP1	-0.0459895	0.302122	0.0678967	2.38022e-111	4.04946e-107	0.279124			Enriched in Astrocytes			NoChange	NoChange	NoChange
ACYP2	-0.0458535	0.277673	0.158835	6.11662e-271	1.04062e-266	0.254743			Enriched in Astrocytes			Downregulated	NoChange	NoChange
MXI1	-0.0458473	0.272876	0.122087	1.74175e-204	2.96324e-200	0.249949	TF		Enriched in Astrocytes			Downregulated	NoChange	NoChange
LGR4	-0.0455813	0.317724	0.061204	3.22783e-100	5.4915e-96	0.29493			Enriched in Astrocytes			NoChange	NoChange	NoChange
OSBPL6	-0.0455448	0.260756	0.12596	2.34563e-211	3.99062e-207	0.23798						Upregulated	NoChange	Downregulated
CDH2	-0.0453752	0.378728	0.09868	1.40247e-163	2.38602e-159	0.356039			Enriched in Astrocytes			NoChange	NoChange	NoChange
FOXP1	-0.0452593	0.252596	0.0865113	9.99626e-143	1.70066e-138	0.229962	TF		Enriched in Astrocytes			Upregulated	NoChange	NoChange
PTK2	-0.0451665	0.410359	0.0928666	1.39146e-153	2.3673e-149	0.387774			Enriched in Astrocytes			NoChange	NoChange	NoChange
RHOBTB3	-0.0447219	0.432953	0.0735922	6.94743e-121	1.18197e-116	0.410588			Enriched in Astrocytes			Downregulated	NoChange	NoChange
THRB	-0.0438363	0.267112	0.0778647	4.48342e-128	7.62764e-124	0.245191	TF		Enriched in Astrocytes			NoChange	NoChange	Downregulated
ZFAND3	-0.0435159	0.407263	0.0865993	7.07986e-143	1.2045e-138	0.385501			Enriched in Astrocytes			Downregulated	NoChange	NoChange
DOCK1	-0.0433369	0.265293	0.0948744	4.98964e-157	8.48888e-153	0.243621			Enriched in Astrocytes			NoChange	NoChange	NoChange
KMT2C	-0.0430871	0.355184	0.0974045	2.21683e-161	3.7715e-157	0.333638			Enriched in Astrocytes			NoChange	NoChange	Downregulated
NFAT5	-0.0428955	0.509046	0.0566516	1.08944e-92	1.85346e-88	0.487596	TF		Enriched in Astrocytes
MTUS1	-0.0428265	0.217447	0.10358	4.69855e-172	7.99363e-168	0.196031						Downregulated	NoChange	NoChange
DPH6-DT	-0.0425648	0.199544	0.0930092	7.92333e-154	1.348e-149	0.178258			Enriched in Astrocytes
EGLN3	-0.0425437	0.262076	0.0398919	2.87365e-65	4.88895e-61	0.240801			Enriched in Astrocytes			NoChange	NoChange	NoChange
KIF21A	-0.0425035	0.287762	0.138564	6.21933e-234	1.05809e-229	0.266507			Enriched in Astrocytes			Upregulated	NoChange	Downregulated
ZFHX3	-0.0424815	0.232676	0.0971135	7.03027e-161	1.19606e-156	0.211431	TF		Enriched in Astrocytes
LRRTM4	-0.0424187	0.432986	0.0231648	2.48833e-38	4.2334e-34	0.411773			Enriched in Astrocytes
VPS13B	-0.0421672	0.2359	0.110557	3.33985e-184	5.68209e-180	0.214813			Enriched in Astrocytes				NoChange	Downregulated
IQCA1	-0.0417399	0.243155	0.0875803	1.50981e-144	2.56864e-140	0.222282			Enriched in Astrocytes
KANK1	-0.0413969	0.393728	0.0756729	2.2094e-124	3.75886e-120	0.373026			Enriched in Astrocytes			Downregulated	NoChange	NoChange
CHD6	-0.0412891	0.241203	0.0976587	8.08552e-162	1.37559e-157	0.220556						NoChange	NoChange	Downregulated
AHCYL1	-0.0412186	0.675665	0.0266522	6.48742e-44	1.1037e-39	0.655052			Enriched in Astrocytes			Downregulated	NoChange	NoChange
ZEB1	-0.0410775	0.271672	0.110111	2.01576e-183	3.42942e-179	0.251131	TF					Downregulated	NoChange	NoChange
PHACTR3	-0.0407801	0.394144	0.0841779	9.26957e-139	1.57703e-134	0.373751			Enriched in Astrocytes			Downregulated	NoChange	NoChange
FOXO3	-0.0406301	0.283338	0.0824594	7.63338e-136	1.29867e-131	0.26302	TF		Enriched in Astrocytes			NoChange	NoChange	NoChange
ZNF292	-0.0405492	0.270522	0.0714385	2.84443e-117	4.83924e-113	0.250245	TF		Enriched in Astrocytes			NoChange	NoChange	NoChange
FTO	-0.0404942	0.289014	0.0792695	1.90672e-130	3.2439e-126	0.268764			Enriched in Astrocytes			Upregulated	NoChange	NoChange
RAPGEF3	-0.0402639	0.190656	0.0516667	1.74202e-84	2.9637e-80	0.170522			Enriched in Astrocytes			NoChange	NoChange	Upregulated
ST7	-0.0402291	0.233583	0.0999019	1.09061e-165	1.85546e-161	0.213465			Enriched in Astrocytes			NoChange	NoChange	NoChange
WIF1	-0.0400765	0.232284	0.0165818	7.8877e-28	1.34193e-23	0.212243			Enriched in Astrocytes
DOCK3	-0.0399378	0.355552	0.0659878	3.62783e-108	6.17203e-104	0.33558			Enriched in Astrocytes			Upregulated	NoChange	Downregulated
CRADD	-0.0398994	0.235928	0.0815175	3.00834e-134	5.11809e-130	0.215975			Enriched in Astrocytes			NoChange	NoChange	NoChange
DPH6	-0.0397929	0.205712	0.0952326	1.2094e-157	2.05755e-153	0.185812			Enriched in Astrocytes			NoChange	NoChange	NoChange
NOL4	-0.0397736	0.253375	0.062955	4.01635e-103	6.83302e-99	0.233485						NoChange	NoChange	NoChange
ZNF462	-0.039741	0.202265	0.104154	4.73062e-173	8.0482e-169	0.182391	TF		Enriched in Astrocytes
BIRC6	-0.0396577	0.363184	0.0910019	2.1704e-150	3.6925e-146	0.343352			Enriched in Astrocytes			NoChange	NoChange	Downregulated
SMYD3	-0.039586	0.46393	0.0560576	1.03978e-91	1.76898e-87	0.444136	TF					NoChange	NoChange	NoChange
GRID1	-0.0395532	0.224877	0.0904801	1.69369e-149	2.88148e-145	0.205097			Enriched in Astrocytes			NoChange
LRMDA	-0.0394423	0.23177	0.0592374	5.82597e-97	9.91173e-93	0.212047			Enriched in Astrocytes			NoChange	NoChange	NoChange
CAMTA1	-0.0393823	0.441367	0.0821763	2.30385e-135	3.91953e-131	0.421673	TF		Enriched in Astrocytes			Upregulated	NoChange	Downregulated
TTC17	-0.0391283	0.257345	0.1107	1.88277e-184	3.20316e-180	0.237778			Enriched in Astrocytes			NoChange	NoChange	NoChange
KCTD8	-0.0391154	0.222555	0.0930372	7.09621e-154	1.20728e-149	0.202995			Enriched in Astrocytes			Upregulated	NoChange	NoChange
ATG7	-0.0390601	0.2805	0.0731576	3.72694e-120	6.34064e-116	0.260967			Enriched in Astrocytes			NoChange	NoChange	Upregulated
AF279873.3	-0.0389846	0.241381	0.0702654	2.61864e-115	4.45509e-111	0.221886			Enriched in Astrocytes
CHPT1	-0.0388208	0.56871	0.054122	1.60487e-88	2.73036e-84	0.549298			Enriched in Astrocytes			NoChange	NoChange	NoChange
UBR5	-0.038454	0.288371	0.0876251	1.26649e-144	2.15468e-140	0.269142			Enriched in Astrocytes			NoChange	NoChange	NoChange
EHBP1	-0.0384442	0.329805	0.0696886	2.41567e-114	4.10978e-110	0.31058			Enriched in Astrocytes			NoChange
UBA6-AS1	-0.0383864	0.228481	0.0851333	2.20766e-140	3.7559e-136	0.209285			Enriched in Astrocytes
PLEKHG1	-0.0380894	0.201121	0.0800457	9.30393e-132	1.58288e-127	0.182073			Enriched in Astrocytes			NoChange
ALCAM	-0.0380853	0.29323	0.0725902	3.33746e-119	5.67802e-115	0.274185			Enriched in Astrocytes			NoChange	NoChange	NoChange
GLIS3	-0.037553	0.788835	0.00918563	4.54278e-16	7.72864e-12	0.770055	TF		Enriched in Astrocytes		Upregulated	NoChange
TCF12	-0.0370787	0.344239	0.0657926	7.67193e-108	1.30523e-103	0.325697	TF		Enriched in Astrocytes			NoChange	NoChange	NoChange
ACSS1	-0.0370727	0.318275	0.0444874	9.65335e-73	1.64232e-68	0.299737			Enriched in Astrocytes			Downregulated	NoChange	Upregulated
SLC24A3	-0.0369996	0.15165	0.103914	1.2363e-172	2.10332e-168	0.133148			Enriched in Astrocytes			Upregulated	NoChange	NoChange
CHD2	-0.0369566	0.233367	0.0935904	7.98524e-155	1.35853e-150	0.214887			Enriched in Astrocytes			NoChange	NoChange	NoChange
DLGAP1	-0.0369324	0.401336	0.0144394	2.02123e-24	3.43871e-20	0.382866			Enriched in Astrocytes			NoChange	NoChange	NoChange
RBMS3	-0.0367468	0.154899	0.0780513	2.17183e-128	3.69493e-124	0.136523			Enriched in Astrocytes			NoChange	NoChange	Downregulated
PTCHD1-AS	-0.0367409	0.540184	0.0169456	2.07836e-28	3.53591e-24	0.521811			Enriched in Astrocytes
PLXNB1	-0.0366252	0.288819	0.0329049	5.74693e-54	9.77724e-50	0.270505			Enriched in Astrocytes			NoChange	NoChange	NoChange
CCDC88A	-0.0365477	0.326089	0.0740451	1.20571e-121	2.05128e-117	0.307813			Enriched in Astrocytes			NoChange	NoChange	NoChange
NT5C2	-0.0361773	0.300766	0.0609406	8.81856e-100	1.5003e-95	0.282675			Enriched in Astrocytes			NoChange	NoChange	NoChange
ATXN2	-0.0355996	0.263853	0.0765856	6.42081e-126	1.09237e-121	0.246051						NoChange	NoChange	NoChange
NKTR	-0.0354073	0.282388	0.075127	1.83063e-123	3.11445e-119	0.264682			Enriched in Astrocytes			NoChange	NoChange	NoChange
PLPP1	-0.0351997	0.281892	0.0644879	1.13847e-105	1.93687e-101	0.264289			Enriched in Astrocytes			Upregulated	NoChange	Upregulated
GALNT18	-0.0351948	0.210874	0.0781868	1.28291e-128	2.18262e-124	0.193274			Enriched in Astrocytes			NoChange	NoChange	NoChange
TAPT1-AS1	-0.0351641	0.236266	0.0890796	4.18294e-147	7.11644e-143	0.218681			Enriched in Astrocytes
SUCLG2-AS1	-0.0350636	0.188245	0.086967	1.6741e-143	2.84815e-139	0.170711			Enriched in Astrocytes
CHKA	-0.0350414	0.230027	0.0818159	9.39798e-135	1.59888e-130	0.212504			Enriched in Astrocytes			NoChange	NoChange	Upregulated
CCNH	-0.0349013	0.318767	0.074651	1.15615e-122	1.96695e-118	0.301314			Enriched in Astrocytes			NoChange	NoChange	NoChange
NSMCE2	-0.0347512	0.232711	0.0965267	7.19507e-160	1.2241e-155	0.215334			Enriched in Astrocytes			NoChange	NoChange	NoChange
VWA8	-0.0347299	0.237328	0.0590481	1.19827e-96	2.03862e-92	0.21996						NoChange	NoChange	NoChange
SLC25A29	-0.034696	0.200669	0.049944	1.16597e-81	1.98366e-77	0.183319			Enriched in Astrocytes			NoChange	NoChange	NoChange
DENND4A	-0.0346008	0.319796	0.0514729	3.62376e-84	6.16511e-80	0.302494						NoChange	NoChange	Downregulated
RUNX1T1	-0.034563	0.194095	0.087059	1.16719e-143	1.98575e-139	0.176811			Enriched in Astrocytes			NoChange	NoChange	NoChange
SPIRE1	-0.0345485	0.220251	0.102205	1.13462e-169	1.93034e-165	0.202974			Enriched in Astrocytes			NoChange	NoChange	NoChange
RERE	-0.034486	0.341698	0.062409	3.23803e-102	5.50887e-98	0.324453			Enriched in Astrocytes			NoChange	NoChange	NoChange
ZNF638	-0.0342621	0.295519	0.0931583	4.39878e-154	7.48364e-150	0.278386			Enriched in Astrocytes			Upregulated	NoChange	NoChange
AL022068.1	-0.0342551	0.161952	0.121351	3.50108e-203	5.95639e-199	0.144822			Enriched in Astrocytes
WDR60	-0.0340784	0.20362	0.0881472	1.63061e-145	2.77416e-141	0.186579
TAOK3	-0.0340023	0.235995	0.0685907	1.65144e-112	2.8096e-108	0.218992			Enriched in Astrocytes			NoChange	NoChange	NoChange
PHF21A	-0.0339947	0.276283	0.0773817	2.92484e-127	4.97603e-123	0.259283	TF		Enriched in Astrocytes			NoChange	NoChange	NoChange
SGK3	-0.0336753	0.242987	0.0895452	6.70624e-148	1.14093e-143	0.226147			Enriched in Astrocytes
AF117829.1	-0.0336504	0.156478	0.0610246	6.40099e-100	1.089e-95	0.13965			Enriched in Astrocytes
ANKDD1A	-0.0334411	0.220989	0.0600503	2.63082e-98	4.47582e-94	0.204266			Enriched in Astrocytes
GABRA2	-0.0333832	0.39384	0.0194164	2.40426e-32	4.09036e-28	0.377145			Enriched in Astrocytes			NoChange	Upregulated	Upregulated
DPP10	-0.0333413	1.01025	0.000890714	0.0115942	197.252	0.993576			Enriched in Astrocytes			Upregulated
SLC7A11	-0.0331304	0.426867	0.037249	5.5185e-61	9.38862e-57	0.410298			Enriched in Astrocytes			NoChange	NoChange	NoChange
ANKRD12	-0.0330805	0.355783	0.0469193	1.03733e-76	1.76481e-72	0.339241						Upregulated	NoChange	NoChange
KCNMB2-AS1	-0.0329908	0.219856	0.0594479	2.61305e-97	4.44558e-93	0.203358			Enriched in Astrocytes
ATXN1	-0.0329302	0.272648	0.0520407	4.23588e-85	7.20651e-81	0.256181			Enriched in Astrocytes			NoChange	NoChange	Downregulated
PHF21B	-0.0328167	0.214294	0.0642255	3.10874e-105	5.2889e-101	0.197884			Enriched in Astrocytes
RIN2	-0.0326974	0.252668	0.0535408	1.45089e-87	2.46839e-83	0.236316			Enriched in Astrocytes			NoChange	NoChange	NoChange
ACACB	-0.0325722	0.240543	0.0504082	2.02154e-82	3.43924e-78	0.224254			Enriched in Astrocytes
THSD7A	-0.0325011	0.219667	0.0522488	1.92871e-85	3.28131e-81	0.203414			Enriched in Astrocytes			Upregulated	NoChange	NoChange
CDH10	-0.0323961	0.195671	0.0421376	6.46152e-69	1.0993e-64	0.179471			Enriched in Astrocytes		Downregulated	Upregulated	NoChange	NoChange
WDFY2	-0.0323206	0.225997	0.0698706	1.19839e-114	2.03882e-110	0.209834			Enriched in Astrocytes			NoChange	NoChange	NoChange
TPCN1	-0.0321903	0.244962	0.084953	4.4703e-140	7.60532e-136	0.228865		AD GWAS	Enriched in Astrocytes			NoChange	NoChange	NoChange
SCLT1	-0.0321857	0.123711	0.121312	4.11321e-203	6.99781e-199	0.107616			Enriched in Astrocytes			NoChange	NoChange	NoChange
SPRED2	-0.0321616	0.187522	0.0706299	6.42792e-116	1.09358e-111	0.171439			Enriched in Astrocytes			Downregulated	NoChange	Downregulated
MDM4	-0.0321187	0.172224	0.0754762	4.7347e-124	8.05515e-120	0.156163						NoChange	NoChange	NoChange
ARHGAP42	-0.0318816	0.176581	0.104974	1.78383e-174	3.03482e-170	0.160637			Enriched in Astrocytes			Downregulated	NoChange	NoChange
LMCD1-AS1	-0.0318565	0.293347	0.0815839	2.32218e-134	3.95073e-130	0.277416			Enriched in Astrocytes
ACSS3	-0.0317434	0.315145	0.0434277	5.1401e-71	8.74486e-67	0.299271			Enriched in Astrocytes
PCCA	-0.0317222	0.224035	0.0765625	7.02469e-126	1.19511e-121	0.208171						NoChange	NoChange	NoChange
PHACTR1	-0.0316423	0.284027	0.0512075	9.88033e-84	1.68094e-79	0.268204			Enriched in Astrocytes			Upregulated	NoChange	NoChange
BPTF	-0.0316306	0.273494	0.0569883	3.0318e-93	5.158e-89	0.257677	TF		Enriched in Astrocytes			NoChange	NoChange	Downregulated
EGFR	-0.0315974	0.262923	0.0468222	1.49495e-76	2.54336e-72	0.247121			Enriched in Astrocytes
TBC1D22A	-0.0315206	0.126401	0.100749	3.74736e-167	6.37538e-163	0.110638			Enriched in Astrocytes			NoChange	NoChange	NoChange
PACS1	-0.0313496	0.261982	0.0462999	1.06589e-75	1.81341e-71	0.246306			Enriched in Astrocytes			Upregulated	NoChange	NoChange
BICD1	-0.0312363	0.319931	0.0417363	2.90311e-68	4.93906e-64	0.304311			Enriched in Astrocytes			NoChange	NoChange	NoChange
PPARGC1A	-0.0311731	0.127028	0.0915881	2.15498e-151	3.66626e-147	0.111439			Enriched in Astrocytes			NoChange	NoChange	NoChange
SPRED1	-0.0310035	0.209553	0.0591406	8.42485e-97	1.43332e-92	0.19405			Enriched in Astrocytes			Downregulated	NoChange	NoChange
CLIP4	-0.0308761	0.194433	0.0691532	1.89721e-113	3.22773e-109	0.178993						NoChange	NoChange	NoChange
GLCCI1	-0.0307343	0.172619	0.0647784	3.74117e-106	6.36486e-102	0.15725			Enriched in Astrocytes
TNS3	-0.0306494	0.132044	0.098046	1.73911e-162	2.95876e-158	0.116717			Enriched in Astrocytes			Downregulated	NoChange	NoChange
HIBCH	-0.0302611	0.253896	0.0579356	8.27e-95	1.40698e-90	0.238764						NoChange	NoChange	NoChange
PALLD	-0.0302493	0.32698	0.0395086	1.20328e-64	2.04714e-60	0.311853			Enriched in Astrocytes			NoChange	NoChange	Upregulated
ASH1L	-0.029993	0.312217	0.0575583	3.47239e-94	5.90758e-90	0.297219	TF		Enriched in Astrocytes			NoChange	NoChange	NoChange
FAM168A	-0.0298754	0.273614	0.048242	7.13584e-79	1.21402e-74	0.258674			Enriched in Astrocytes			NoChange	NoChange	NoChange
SPTBN1	-0.0296898	0.311387	0.0654387	2.97893e-107	5.06805e-103	0.29654						NoChange	NoChange	Downregulated
CDC14A	-0.029687	0.197619	0.0632527	1.2862e-103	2.18821e-99	0.182774			Enriched in Astrocytes			Downregulated
WDFY3	-0.0295922	0.326991	0.0408331	8.52193e-67	1.44984e-62	0.312192						NoChange	NoChange	Downregulated
LRBA	-0.0290812	0.225499	0.0533701	2.7697e-87	4.71209e-83	0.210957			Enriched in Astrocytes
PIK3R1	-0.0290721	0.202123	0.052	4.94111e-85	8.40631e-81	0.187585			Enriched in Astrocytes			NoChange	NoChange	NoChange
ZNF438	-0.0289594	0.181266	0.0567564	7.31755e-93	1.24494e-88	0.166785	TF		Enriched in Astrocytes			Downregulated	NoChange	NoChange
FAM184A	-0.0288062	0.288503	0.0361379	3.46297e-59	5.89155e-55	0.274098			Enriched in Astrocytes			NoChange	NoChange	NoChange
ZNF521	-0.028783	0.170674	0.06693	9.75826e-110	1.66017e-105	0.156281	TF		Enriched in Astrocytes			NoChange	NoChange	NoChange
AP000462.1	-0.0287669	0.276932	0.0182104	2.0104e-30	3.4203e-26	0.262546			Enriched in Astrocytes
GALNT7	-0.0287592	0.120493	0.0844886	2.75112e-139	4.68049e-135	0.106111							NoChange	NoChange
MAPK4	-0.0286973	0.405909	0.0212349	3.0151e-35	5.12959e-31	0.391558			Enriched in Astrocytes			NoChange	NoChange	NoChange
ANKS1B	-0.0285553	0.377538	0.0280559	3.63162e-46	6.17847e-42	0.363258			Enriched in Astrocytes			NoChange	NoChange	NoChange
IGSF11	-0.028547	0.216523	0.0529392	1.41497e-86	2.40729e-82	0.202248			Enriched in Astrocytes			NoChange	NoChange	Upregulated
FARP1	-0.0284641	0.298561	0.0458361	6.0943e-75	1.03682e-70	0.284328			Enriched in Astrocytes			NoChange	NoChange	NoChange
GSK3B	-0.0279823	0.171612	0.0663413	9.34895e-109	1.59054e-104	0.157619			Enriched in Astrocytes			NoChange	NoChange	NoChange
AC005162.3	-0.027955	0.120647	0.0715348	1.96199e-117	3.33793e-113	0.106667			Enriched in Astrocytes
VTI1A	-0.0278835	0.198546	0.0547071	1.74682e-89	2.97186e-85	0.184602			Enriched in Astrocytes			NoChange	NoChange	NoChange
WDR17	-0.0278536	0.170844	0.0615285	9.35129e-101	1.59094e-96	0.156916			Enriched in Astrocytes			Upregulated	NoChange	NoChange
TMEM178B	-0.0276869	0.19618	0.0625407	1.95733e-102	3.33001e-98	0.182335			Enriched in Astrocytes			NoChange	NoChange	NoChange
TRAF3IP2-AS1	-0.0274323	0.256335	0.0493477	1.10553e-80	1.88083e-76	0.242618			Enriched in Astrocytes
ZNF827	-0.0274068	0.122103	0.0848794	5.9626e-140	1.01442e-135	0.108397	TF					NoChange	NoChange	NoChange
GIGYF2	-0.0273931	0.16343	0.0667769	1.75627e-109	2.98794e-105	0.149731			Enriched in Astrocytes			NoChange	NoChange	NoChange
INVS	-0.0273695	0.1739	0.0533023	3.58057e-87	6.09162e-83	0.160214			Enriched in Astrocytes
UTRN	-0.0272896	0.155189	0.0532835	3.84459e-87	6.54081e-83	0.141543			Enriched in Astrocytes			NoChange	NoChange	NoChange
AC104596.1	-0.027269	0.173486	0.0624999	2.2875e-102	3.89172e-98	0.159849			Enriched in Astrocytes
GOLGB1	-0.0272509	0.15844	0.0805908	1.11358e-132	1.89454e-128	0.144813						NoChange	NoChange	Downregulated
SRGAP3	-0.027202	0.232558	0.0414707	7.84346e-68	1.33441e-63	0.218954			Enriched in Astrocytes			NoChange	NoChange	Downregulated
UTY	-0.0272013	0.241726	0.0406809	1.50558e-66	2.56144e-62	0.228123			Enriched in Astrocytes
PHYHIPL	-0.0271173	0.250445	0.0446007	6.30937e-73	1.07341e-68	0.236884						NoChange	NoChange	Upregulated
CAPS2	-0.027075	0.191712	0.0573152	8.75106e-94	1.48882e-89	0.178172
PHIP	-0.0270726	0.266929	0.0550574	4.62761e-90	7.87296e-86	0.253391			Enriched in Astrocytes			NoChange	NoChange	NoChange
RHOJ	-0.0269094	0.190386	0.0314504	1.26704e-51	2.15562e-47	0.17693			Enriched in Astrocytes			NoChange	NoChange	Upregulated
SNRNP70	-0.0268418	0.250345	0.0237392	3.00134e-39	5.10618e-35	0.236922			Enriched in Astrocytes			NoChange	NoChange	NoChange
PTPRG	-0.0267597	0.377572	0.0300729	2.08592e-49	3.54878e-45	0.364191			Enriched in Astrocytes			NoChange	NoChange	NoChange
TTC3	-0.0267388	0.275791	0.0402984	6.29208e-66	1.07047e-61	0.26242			Enriched in Astrocytes			Upregulated	NoChange	Downregulated
RAD51B	-0.0265683	0.236342	0.0309555	7.93352e-51	1.34973e-46	0.223056			Enriched in Astrocytes
BMP2K	-0.0265477	0.241389	0.0522258	2.10414e-85	3.57978e-81	0.228113			Enriched in Astrocytes			NoChange	NoChange	NoChange
PLPP3	-0.0264092	0.212274	0.0446809	4.66803e-73	7.94171e-69	0.199068			Enriched in Astrocytes			NoChange	NoChange	NoChange
STIM2	-0.0263932	0.196948	0.0433255	7.54198e-71	1.28312e-66	0.183749			Enriched in Astrocytes			Upregulated	NoChange	NoChange
PDGFC	-0.0262746	0.131684	0.0684157	3.23693e-112	5.50699e-108	0.118545			Enriched in Astrocytes			NoChange	NoChange	NoChange
ALOX12-AS1	-0.0261939	0.174813	0.0518817	7.72996e-85	1.3151e-80	0.161714			Enriched in Astrocytes
EML6	-0.0261874	0.170612	0.0602528	1.2156e-98	2.0681e-94	0.157517			Enriched in Astrocytes
DCLK2	-0.0259059	0.382683	0.013244	1.60816e-22	2.73596e-18	0.369727			Enriched in Astrocytes			NoChange	NoChange	NoChange
ANKRD36	-0.0258183	0.116075	0.0657749	8.20855e-108	1.39652e-103	0.103164			Enriched in Astrocytes
KNOP1	-0.0256544	0.224969	0.0281968	2.15698e-46	3.66968e-42	0.21214			Enriched in Astrocytes			NoChange	NoChange	NoChange
TRAK1	-0.0255149	0.274569	0.0420336	9.53952e-69	1.62296e-64	0.26181			Enriched in Astrocytes			NoChange	NoChange	NoChange
SLCO1C1	-0.0254805	0.318755	0.0174603	3.14929e-29	5.35788e-25	0.306013			Enriched in Astrocytes			NoChange	NoChange	NoChange
TENT2	-0.0254349	0.196851	0.0396972	5.94899e-65	1.0121e-60	0.184132						Downregulated
BACH2	-0.0253077	0.167758	0.049749	2.43305e-81	4.13934e-77	0.155103	TF		Enriched in Astrocytes
TOM1L2	-0.0251069	0.245037	0.0338496	1.72061e-55	2.92727e-51	0.232482			Enriched in Astrocytes			NoChange	NoChange	NoChange
ZC3H12C	-0.0250538	0.158817	0.0577131	1.92769e-94	3.27959e-90	0.146288			Enriched in Astrocytes			NoChange
RIMKLB	-0.0249578	0.159673	0.0474769	1.2728e-77	2.16542e-73	0.147193			Enriched in Astrocytes			NoChange	NoChange	NoChange
NR2F1-AS1	-0.0248836	0.269486	0.0451389	8.3636e-74	1.4229e-69	0.257042			Enriched in Astrocytes
CCDC91	-0.0248244	0.236648	0.0483267	5.18576e-79	8.82253e-75	0.224234			Enriched in Astrocytes			NoChange	NoChange	NoChange
KCNN3	-0.0247703	0.279303	0.0268266	3.40811e-44	5.79822e-40	0.266916			Enriched in Astrocytes			NoChange
CAMKMT	-0.0247473	0.225374	0.0459363	4.18078e-75	7.11276e-71	0.212999			Enriched in Astrocytes			NoChange	NoChange	NoChange
ELP4	-0.0247125	0.253323	0.0514071	4.64796e-84	7.90757e-80	0.240966			Enriched in Astrocytes			NoChange	NoChange	Upregulated
MYCBP2	-0.0246965	0.219759	0.0400192	1.78617e-65	3.03882e-61	0.20741			Enriched in Astrocytes			NoChange	NoChange	Downregulated
TTC14	-0.0246658	0.228214	0.0340957	6.89668e-56	1.17333e-51	0.215879			Enriched in Astrocytes			NoChange	NoChange	NoChange
PHF3	-0.0244137	0.145295	0.0672693	2.65194e-110	4.51175e-106	0.133086			Enriched in Astrocytes			NoChange	NoChange	NoChange
WASF3	-0.0242202	0.220224	0.0343459	2.7208e-56	4.6289e-52	0.208112			Enriched in Astrocytes			Downregulated	NoChange	NoChange
FRMD4A	-0.0241877	0.270672	0.0218151	3.57119e-36	6.07566e-32	0.258576			Enriched in Astrocytes			NoChange	NoChange	NoChange
BBS9	-0.0241779	0.179933	0.0537068	7.73701e-88	1.3163e-83	0.167842			Enriched in Astrocytes			NoChange	NoChange	Upregulated
PTPRM	-0.0241651	0.215866	0.0437576	1.49172e-71	2.53787e-67	0.203782			Enriched in Astrocytes			NoChange	NoChange	NoChange
TBL1XR1	-0.0240969	0.201905	0.0476611	6.36145e-78	1.08227e-73	0.189854			Enriched in Astrocytes			Downregulated	NoChange	NoChange
SOBP	-0.0240315	0.205994	0.0491731	2.13521e-80	3.63263e-76	0.193976			Enriched in Astrocytes			NoChange	NoChange	NoChange
OTUD7B	-0.0240162	0.203327	0.0378221	6.51613e-62	1.10859e-57	0.191317			Enriched in Astrocytes			NoChange	NoChange	NoChange
RNF150	-0.0238945	0.134779	0.0642456	2.87883e-105	4.89775e-101	0.12283			Enriched in Astrocytes
TTTY14	-0.0238819	0.260999	0.0330489	3.36666e-54	5.72769e-50	0.249057			Enriched in Astrocytes
AFF1	-0.023874	0.256449	0.0395359	1.08658e-64	1.8486e-60	0.24451			Enriched in Astrocytes			NoChange	NoChange	NoChange
MLLT10	-0.0237539	0.251189	0.0446312	5.62674e-73	9.57278e-69	0.239311						NoChange	NoChange	NoChange
LUC7L3	-0.0236173	0.440689	0.0176389	1.63566e-29	2.78274e-25	0.42888			Enriched in Astrocytes			NoChange	NoChange	Downregulated
RPS6KA5	-0.0235699	0.184873	0.0553866	1.32777e-90	2.25894e-86	0.173087			Enriched in Astrocytes			NoChange	NoChange	NoChange
POU6F2	-0.0234277	0.154579	0.0299393	3.42099e-49	5.82012e-45	0.142863	TF		Enriched in Astrocytes
ANKRD11	-0.0234238	0.152379	0.0622658	5.59513e-102	9.519e-98	0.140666			Enriched in Astrocytes			NoChange	NoChange	NoChange
RFX3-AS1	-0.0233998	0.166952	0.0354242	4.93383e-58	8.39392e-54	0.155251			Enriched in Astrocytes
EPB41L2	-0.0233607	0.207641	0.0390779	6.0094e-64	1.02238e-59	0.195959			Enriched in Astrocytes			NoChange	NoChange	NoChange
RPRD2	-0.023332	0.179281	0.045498	2.17048e-74	3.69265e-70	0.167613			Enriched in Astrocytes			NoChange	NoChange	NoChange
AHI1	-0.0233137	0.310131	0.0241064	7.75939e-40	1.3201e-35	0.298473			Enriched in Astrocytes			Upregulated	NoChange	NoChange
NKAIN2	-0.0232943	0.326689	0.0237802	2.58057e-39	4.39032e-35	0.31504			Enriched in Astrocytes		Upregulated	NoChange	NoChange	NoChange
TLE1	-0.0230682	0.161837	0.0500561	7.63633e-82	1.29917e-77	0.150301			Enriched in Astrocytes			NoChange	NoChange	Upregulated
ZDHHC21	-0.0230542	0.15935	0.061672	5.40562e-101	9.19658e-97	0.147821			Enriched in Astrocytes				NoChange	NoChange
PPFIA2	-0.0230408	0.311496	0.0224404	3.57928e-37	6.08943e-33	0.299974			Enriched in Astrocytes			Upregulated
AQP4-AS1	-0.0228376	0.286738	0.00716021	7.59845e-13	1.29273e-08	0.275318			Enriched in Astrocytes
KLHL32	-0.0226623	0.168495	0.0350012	2.37964e-57	4.04849e-53	0.157161			Enriched in Astrocytes			NoChange	NoChange	NoChange
HDAC8	-0.0226358	0.190938	0.0437083	1.79507e-71	3.05395e-67	0.179619			Enriched in Astrocytes			NoChange	NoChange	NoChange
FBXO11	-0.0226163	0.21827	0.042645	9.65915e-70	1.64331e-65	0.20696			Enriched in Astrocytes			NoChange	NoChange	NoChange
CBFA2T2	-0.0223482	0.209864	0.0378922	5.01633e-62	8.53428e-58	0.198688						NoChange	NoChange	NoChange
TBCK	-0.0223267	0.192448	0.0398645	3.18338e-65	5.41589e-61	0.181283			Enriched in Astrocytes			NoChange	NoChange	NoChange
AC012593.1	-0.0221483	0.164427	0.0378393	6.11093e-62	1.03965e-57	0.153352
LINC00500	-0.0221435	0.0708096	0.083423	1.77226e-137	3.01515e-133	0.0597364			Enriched in Astrocytes
METTL25	-0.0221312	0.0907005	0.0722072	1.46435e-118	2.4913e-114	0.0796332			Enriched in Astrocytes			Downregulated	NoChange	NoChange
CGNL1	-0.0220795	0.120269	0.0585723	7.3317e-96	1.24734e-91	0.109228			Enriched in Astrocytes				NoChange	Downregulated
EHMT1	-0.0218488	0.190485	0.0322205	7.28566e-53	1.23951e-48	0.179559			Enriched in Astrocytes			NoChange	NoChange	NoChange
FNBP1	-0.0217238	0.411889	0.0196153	1.15786e-32	1.96987e-28	0.401025			Enriched in Astrocytes			NoChange	NoChange	Upregulated
RFX7	-0.0217022	0.163457	0.03123	2.86884e-51	4.88075e-47	0.152604	TF		Enriched in Astrocytes			NoChange	NoChange	NoChange
CACNA2D3	-0.021592	0.244603	0.0152968	8.74869e-26	1.48841e-21	0.233805			Enriched in Astrocytes		Upregulated	Upregulated	NoChange	NoChange
MYO9A	-0.0215441	0.299145	0.0291547	6.24116e-48	1.06181e-43	0.288371			Enriched in Astrocytes			NoChange	NoChange	Downregulated
SNCAIP	-0.0215091	0.0878586	0.06015	1.79924e-98	3.06105e-94	0.0771026			Enriched in Astrocytes			NoChange
PID1	-0.0214715	0.106411	0.0551405	3.37627e-90	5.74405e-86	0.0956737			Enriched in Astrocytes			NoChange	NoChange	NoChange
RBFOX2	-0.0213953	0.287541	0.0396902	6.10641e-65	1.03888e-60	0.276842			Enriched in Astrocytes			Upregulated	NoChange	Downregulated
TMEM135	-0.0212165	0.168506	0.0324985	2.59744e-53	4.41903e-49	0.157896			Enriched in Astrocytes			NoChange	NoChange	NoChange
PELI2	-0.0207862	0.106388	0.058867	2.38772e-96	4.06223e-92	0.0959936			Enriched in Astrocytes			NoChange	NoChange	NoChange
ZNF608	-0.0207855	0.186784	0.0422869	3.69478e-69	6.28593e-65	0.176389	TF		Enriched in Astrocytes			NoChange	NoChange	Downregulated
BRAF	-0.0207843	0.254504	0.0270847	1.31352e-44	2.23469e-40	0.244111			Enriched in Astrocytes			NoChange	NoChange	Downregulated
MRVI1	-0.0207803	0.152997	0.0438725	9.69762e-72	1.64986e-67	0.142606			Enriched in Astrocytes
PTPN4	-0.020695	0.177328	0.0416537	3.95535e-68	6.72924e-64	0.166979			Enriched in Astrocytes			Downregulated	NoChange	Downregulated
SPIN1	-0.0206891	0.203493	0.0352348	9.98044e-58	1.69797e-53	0.193147			Enriched in Astrocytes			NoChange	NoChange	NoChange
C20orf194	-0.0206611	0.291685	0.0290408	9.51216e-48	1.6183e-43	0.281353			Enriched in Astrocytes
N4BP2L2	-0.0206082	0.639835	0.00953838	1.24863e-16	2.12429e-12	0.629531			Enriched in Astrocytes			NoChange	NoChange	NoChange
NRF1	-0.0205605	0.187763	0.0483671	4.45522e-79	7.57967e-75	0.177481	TF		Enriched in Astrocytes			NoChange	NoChange	NoChange
PPP1R12A	-0.0204719	0.256738	0.0229927	4.68827e-38	7.97615e-34	0.246501			Enriched in Astrocytes			Upregulated	NoChange	NoChange
PCGF5	-0.0204612	0.246676	0.0233269	1.36974e-38	2.33034e-34	0.236444			Enriched in Astrocytes			Downregulated	NoChange	NoChange
ASAP1	-0.0203749	0.329283	0.0258271	1.36318e-42	2.31918e-38	0.319095			Enriched in Astrocytes			Upregulated	NoChange	NoChange
ERC1	-0.0202973	0.22665	0.0327187	1.1471e-53	1.95157e-49	0.2165			Enriched in Astrocytes			NoChange	NoChange	NoChange
RASGEF1B	-0.020262	0.838491	0.00217381	7.98957e-05	1.35927	0.828358			Enriched in Astrocytes			Upregulated	NoChange	NoChange
GPD2	-0.0202362	0.285567	0.0227377	1.19844e-37	2.0389e-33	0.275448			Enriched in Astrocytes			NoChange	NoChange	NoChange
PTPRZ1	-0.0201823	0.772736	0.00563637	2.0516e-10	3.49039e-06	0.762644			Enriched in Astrocytes			NoChange	NoChange	NoChange
SH3PXD2B	-0.020103	0.172349	0.0535962	1.17654e-87	2.00165e-83	0.162296			Enriched in Astrocytes			Downregulated	NoChange	NoChange
TUT4	-0.0200097	0.249895	0.0353762	5.89851e-58	1.00351e-53	0.239889			Enriched in Astrocytes			NoChange
TMEM232	-0.0199996	0.203371	0.0242802	4.08899e-40	6.95661e-36	0.193371			Enriched in Astrocytes
FUT8	-0.0197316	0.304176	0.0280894	3.208e-46	5.45777e-42	0.294309			Enriched in Astrocytes			NoChange	NoChange	NoChange
AKAP10	-0.0197179	0.174912	0.0410476	3.81935e-67	6.49785e-63	0.165051			Enriched in Astrocytes			NoChange	NoChange	NoChange
LDLRAD3	-0.0197156	0.133629	0.0450065	1.37525e-73	2.33971e-69	0.12377			Enriched in Astrocytes			NoChange	NoChange	Upregulated
PTCHD1	-0.019669	0.226038	0.0229466	5.55624e-38	9.45284e-34	0.216202			Enriched in Astrocytes			NoChange
MCC	-0.0196566	0.22307	0.0205964	3.1522e-34	5.36285e-30	0.21324			Enriched in Astrocytes			Downregulated	NoChange	NoChange
TMEM117	-0.0196093	0.0971165	0.0518047	1.03385e-84	1.75889e-80	0.0873105			Enriched in Astrocytes				NoChange	NoChange
GOLGA4	-0.0195413	0.232663	0.0329975	4.07456e-54	6.93205e-50	0.222891			Enriched in Astrocytes			NoChange	NoChange	NoChange
USP47	-0.0195044	0.212447	0.0255419	3.90462e-42	6.64292e-38	0.202693			Enriched in Astrocytes			Upregulated	NoChange	NoChange
AC091948.1	-0.0194861	0.107857	0.0392263	3.45393e-64	5.87618e-60	0.0981125
PRDM16	-0.0194247	0.251454	0.021864	2.983e-36	5.07497e-32	0.24174	TF		Enriched in Astrocytes			NoChange
XRN1	-0.0193105	0.129001	0.0521284	3.04121e-85	5.17402e-81	0.119345			Enriched in Astrocytes
ATAD2B	-0.0191869	0.154301	0.0289243	1.4641e-47	2.49087e-43	0.144707			Enriched in Astrocytes
GRK3	-0.019047	0.131001	0.0352233	1.04178e-57	1.77239e-53	0.121476			Enriched in Astrocytes			NoChange	NoChange	Downregulated
ACOT11	-0.0188349	0.243625	0.0328196	7.8881e-54	1.342e-49	0.234207			Enriched in Astrocytes			Downregulated	NoChange	NoChange
B4GALNT4	-0.0187507	0.201045	0.0138504	1.74675e-23	2.97174e-19	0.191668			Enriched in Astrocytes			Upregulated	NoChange	NoChange
HIP1R	-0.0185974	0.186709	0.0173431	4.83992e-29	8.23415e-25	0.177409			Enriched in Astrocytes			NoChange	NoChange	NoChange
BBOX1	-0.0185245	0.148441	0.0358212	1.12565e-58	1.91508e-54	0.139177			Enriched in Astrocytes			Downregulated	NoChange	NoChange
ASTN1	-0.0184478	0.218361	0.0231274	2.85557e-38	4.85818e-34	0.209136						Upregulated	NoChange	NoChange
BTRC	-0.0184442	0.161943	0.0340009	9.80788e-56	1.66862e-51	0.15272			Enriched in Astrocytes			Upregulated	NoChange	NoChange
MIB1	-0.0184384	0.157218	0.0295634	1.37543e-48	2.34001e-44	0.147997			Enriched in Astrocytes			NoChange	NoChange	Downregulated
ZFPM2	-0.01804	0.175257	0.0200582	2.27621e-33	3.87251e-29	0.166236	TF		Enriched in Astrocytes			NoChange
MKRN3	-0.0180243	0.0850518	0.0725814	3.45273e-119	5.87413e-115	0.0760383
RFX2	-0.0179438	0.141469	0.0326964	1.24588e-53	2.11961e-49	0.132495	TF		Enriched in Astrocytes			NoChange	NoChange	Upregulated
FAM19A5	-0.0178885	0.178661	0.0373455	3.85176e-61	6.55299e-57	0.169715			Enriched in Astrocytes
SLC25A18	-0.0178298	0.361289	0.00904628	7.56702e-16	1.28738e-11	0.352374			Enriched in Astrocytes			NoChange	NoChange	NoChange
SPECC1	-0.0177768	0.146655	0.0212872	2.48759e-35	4.23213e-31	0.137765			Enriched in Astrocytes			NoChange	NoChange	Downregulated
SPIDR	-0.017735	0.185839	0.0224366	3.62899e-37	6.174e-33	0.17697			Enriched in Astrocytes				NoChange	Upregulated
ALDH7A1	-0.0176611	0.135646	0.0472748	2.72295e-77	4.63255e-73	0.126814			Enriched in Astrocytes			NoChange	NoChange	Upregulated
DYNC2H1	-0.0175992	0.178649	0.0297905	5.9352e-49	1.00976e-44	0.169849							NoChange	Downregulated
CDK13	-0.0175035	0.200693	0.0377454	8.6741e-62	1.47572e-57	0.19194			Enriched in Astrocytes			NoChange	NoChange	NoChange
CDH4	-0.0174955	0.233237	0.0297333	7.33535e-49	1.24796e-44	0.224488			Enriched in Astrocytes			Upregulated
REPS1	-0.0174336	0.299313	0.0156471	2.42439e-26	4.12462e-22	0.290595			Enriched in Astrocytes			NoChange	NoChange	NoChange
CEP162	-0.0173914	0.0852942	0.0538806	4.00591e-88	6.81525e-84	0.0765973						NoChange
RGS6	-0.0173182	0.157204	0.0121956	7.46202e-21	1.26951e-16	0.148544			Enriched in Astrocytes			NoChange	NoChange	NoChange
ANKFN1	-0.0172145	0.147874	0.025904	1.02671e-42	1.74674e-38	0.139266			Enriched in Astrocytes
TRPC1	-0.017189	0.138195	0.0232566	1.77472e-38	3.01933e-34	0.129599			Enriched in Astrocytes			Upregulated	NoChange	NoChange
MOK	-0.0171549	0.0900711	0.0483105	5.51412e-79	9.38117e-75	0.0814925			Enriched in Astrocytes			NoChange	NoChange	NoChange
TTN-AS1	-0.0171343	0.152065	0.0400119	1.83547e-65	3.12268e-61	0.143497			Enriched in Astrocytes
AC087564.1	-0.0171231	0.244859	0.018163	2.39171e-30	4.06902e-26	0.236296			Enriched in Astrocytes
GRAMD1B	-0.0171167	0.125994	0.0259355	9.14114e-43	1.55518e-38	0.117435						NoChange	NoChange	NoChange
ZBTB16	-0.0170315	0.154369	0.0314667	1.19278e-51	2.02928e-47	0.145852	TF		Enriched in Astrocytes			NoChange	NoChange	NoChange
MMD2	-0.0169527	0.138242	0.0323673	4.2259e-53	7.18952e-49	0.129764			Enriched in Astrocytes			NoChange	NoChange	NoChange
SHPRH	-0.0169389	0.195673	0.0278868	6.78491e-46	1.15432e-41	0.187202			Enriched in Astrocytes			NoChange	NoChange	NoChange
UBR3	-0.0169322	0.203965	0.0266724	6.02093e-44	1.02434e-39	0.195499			Enriched in Astrocytes			NoChange	NoChange	Downregulated
UBE2E2	-0.0168407	0.240457	0.0198245	5.37181e-33	9.13906e-29	0.232036			Enriched in Astrocytes		Upregulated	NoChange	NoChange	Upregulated
AMZ2	-0.0167601	0.118396	0.0354806	3.99941e-58	6.80419e-54	0.110015			Enriched in Astrocytes			Downregulated	NoChange	NoChange
ARHGAP31	-0.0166118	0.251363	0.016149	3.85318e-27	6.55542e-23	0.243056			Enriched in Astrocytes			NoChange	NoChange	Upregulated
RAB11FIP2	-0.0165643	0.137927	0.0326221	1.6419e-53	2.79336e-49	0.129644			Enriched in Astrocytes			NoChange	NoChange	NoChange
WRN	-0.0165503	0.140437	0.0557325	3.57214e-91	6.07729e-87	0.132161			Enriched in Astrocytes
SH3RF1	-0.0165169	0.17499	0.0173059	5.54691e-29	9.43696e-25	0.166731			Enriched in Astrocytes			NoChange	NoChange	NoChange
OXR1	-0.016513	0.266616	0.0145949	1.144e-24	1.94629e-20	0.258358			Enriched in Astrocytes			NoChange	NoChange	NoChange
MAPK8	-0.0165052	0.188106	0.0270752	1.36073e-44	2.31502e-40	0.179852			Enriched in Astrocytes			NoChange	NoChange	Downregulated
RIPOR2	-0.0164996	0.0827913	0.0442799	2.10286e-72	3.5776e-68	0.0745403						NoChange	NoChange	NoChange
LINC00894	-0.0164849	0.147545	0.0312617	2.55053e-51	4.33922e-47	0.139301			Enriched in Astrocytes
PPM1L	-0.0164551	0.183595	0.0201651	1.53729e-33	2.6154e-29	0.175366			Enriched in Astrocytes			Upregulated	NoChange	NoChange
PPARA	-0.0164508	0.0938819	0.0365295	8.05547e-60	1.37048e-55	0.0856555	TF		Enriched in Astrocytes			NoChange	NoChange	Upregulated
CDKAL1	-0.0164198	0.198817	0.01709	1.22441e-28	2.08309e-24	0.190606			Enriched in Astrocytes			NoChange	NoChange	NoChange
TFCP2	-0.0163456	0.0991445	0.0338944	1.45662e-55	2.47814e-51	0.0909705	TF		Enriched in Astrocytes			NoChange	NoChange	Upregulated
TDRD3	-0.0163016	0.213231	0.0195926	1.25891e-32	2.14178e-28	0.205078			Enriched in Astrocytes			NoChange	NoChange	NoChange
AC115622.1	-0.0162833	0.0701522	0.0564459	2.38066e-92	4.05021e-88	0.0620096			Enriched in Astrocytes
BRWD1	-0.0162189	0.19657	0.026518	1.06499e-43	1.81186e-39	0.188459			Enriched in Astrocytes			NoChange	NoChange	NoChange
GKAP1	-0.0161685	0.0858417	0.0406096	1.9653e-66	3.34357e-62	0.0777563						NoChange	NoChange	NoChange
MERTK	-0.0161622	0.19963	0.00856742	4.3709e-15	7.43621e-11	0.191548			Enriched in Astrocytes			NoChange	NoChange	NoChange
STPG2	-0.0161336	0.134538	0.0363313	1.68565e-59	2.8678e-55	0.12647			Enriched in Astrocytes
PSPC1	-0.0160774	0.132395	0.0281957	2.16591e-46	3.68486e-42	0.124355			Enriched in Astrocytes			NoChange	NoChange	NoChange
AFDN	-0.0160635	0.189393	0.0291098	7.36978e-48	1.25382e-43	0.18136			Enriched in Astrocytes			Upregulated	NoChange	NoChange
CNKSR2	-0.0158982	0.15275	0.0276234	1.79555e-45	3.05476e-41	0.144799			Enriched in Astrocytes			Upregulated
TBL1X	-0.015879	0.221189	0.0182419	1.79108e-30	3.04717e-26	0.213249			Enriched in Astrocytes			NoChange	NoChange	NoChange
FAT3	-0.0158184	0.183928	0.0150715	1.99641e-25	3.39649e-21	0.176018			Enriched in Astrocytes
ABI2	-0.0157818	0.196713	0.0170809	1.26599e-28	2.15383e-24	0.188822			Enriched in Astrocytes			NoChange	NoChange	NoChange
SLC25A36	-0.0157533	0.120037	0.029091	7.89998e-48	1.34402e-43	0.112159			Enriched in Astrocytes			NoChange	NoChange	Downregulated
AC008014.1	-0.0157094	0.130084	0.0303438	7.64964e-50	1.30143e-45	0.122228			Enriched in Astrocytes
CELF1	-0.0157054	0.186808	0.0172819	6.05822e-29	1.03068e-24	0.178955			Enriched in Astrocytes			Upregulated	NoChange	NoChange
FRS2	-0.0156669	0.139705	0.0338681	1.60626e-55	2.73272e-51	0.131871			Enriched in Astrocytes			NoChange	NoChange	NoChange
NADK2	-0.0155608	0.114665	0.0298389	4.96091e-49	8.43999e-45	0.106884			Enriched in Astrocytes			Downregulated	NoChange	NoChange
GTF2I	-0.0155383	0.317819	0.0147887	5.6248e-25	9.56947e-21	0.310048	TF		Enriched in Astrocytes			NoChange	NoChange	NoChange
DPF3	-0.0155194	0.140867	0.0206974	2.17476e-34	3.69992e-30	0.133106	TF		Enriched in Astrocytes			Downregulated	NoChange	NoChange
IGF1R	-0.0153923	0.257327	0.0137603	2.42946e-23	4.13324e-19	0.24963						NoChange	NoChange	NoChange
CSPP1	-0.0153576	0.14407	0.0232387	1.89561e-38	3.22501e-34	0.13639			Enriched in Astrocytes			NoChange	NoChange	NoChange
EPHB1	-0.0151807	0.232912	0.0115756	7.21429e-20	1.22737e-15	0.22532			Enriched in Astrocytes			NoChange	NoChange	NoChange
DDAH1	-0.0151364	0.38903	0.0156811	2.14e-26	3.64077e-22	0.381461			Enriched in Astrocytes			NoChange	NoChange	Upregulated
SPAG9	-0.0151166	0.241325	0.0153439	7.36152e-26	1.25241e-21	0.233766						NoChange	NoChange	Downregulated
ABR	-0.0150908	0.225342	0.0114376	1.1955e-19	2.0339e-15	0.217796			Enriched in Astrocytes			NoChange	NoChange	NoChange
SETD5	-0.0150652	0.256555	0.0180206	4.03257e-30	6.86061e-26	0.249022			Enriched in Astrocytes			NoChange	NoChange	NoChange
FAM120B	-0.0149579	0.125256	0.0300049	2.68304e-49	4.56465e-45	0.117776			Enriched in Astrocytes			NoChange	NoChange	NoChange
ROR1	-0.0149438	0.10086	0.0325683	2.00443e-53	3.41014e-49	0.0933872			Enriched in Astrocytes
OSBPL1A	-0.0149398	0.214597	0.0190396	9.58881e-32	1.63134e-27	0.207126			Enriched in Astrocytes			NoChange	NoChange	NoChange
KAT2B	-0.014878	0.185172	0.0237419	2.97104e-39	5.05463e-35	0.177732			Enriched in Astrocytes			NoChange	NoChange	NoChange
DMXL1	-0.0147919	0.14027	0.0263573	1.92732e-43	3.27896e-39	0.132873			Enriched in Astrocytes				NoChange	Downregulated
MBNL1	-0.0147468	0.357383	0.0109078	8.30996e-19	1.41377e-14	0.350008			Enriched in Astrocytes			NoChange	NoChange	NoChange
HIVEP1	-0.014743	0.133139	0.0219225	2.40597e-36	4.09328e-32	0.125767	TF		Enriched in Astrocytes			NoChange	NoChange	NoChange
FAM198B-AS1	-0.0146689	0.148111	0.0174743	2.99126e-29	5.08903e-25	0.140776			Enriched in Astrocytes
EXOC1	-0.0146577	0.11926	0.0319247	2.18282e-52	3.71363e-48	0.11193			Enriched in Astrocytes			Upregulated	NoChange	NoChange
RABGAP1	-0.0146399	0.16545	0.0211748	3.7616e-35	6.39962e-31	0.158129			Enriched in Astrocytes			NoChange	NoChange	NoChange
NEDD4L	-0.0146161	0.152332	0.026579	8.50199e-44	1.44644e-39	0.145023			Enriched in Astrocytes			NoChange	NoChange	NoChange
ARID1A	-0.0146045	0.184483	0.0169995	1.70615e-28	2.90267e-24	0.17718			Enriched in Astrocytes			NoChange	NoChange	Downregulated
RIMS1	-0.0144954	0.231883	0.0110312	5.29145e-19	9.00234e-15	0.224635			Enriched in Astrocytes			Upregulated	NoChange	Downregulated
TIAM2	-0.0144632	0.135599	0.0237065	3.38495e-39	5.75882e-35	0.128367			Enriched in Astrocytes			NoChange
ZCCHC7	-0.0144622	0.236635	0.0177749	9.9326e-30	1.68983e-25	0.229403			Enriched in Astrocytes			NoChange	NoChange	NoChange
TMCC1	-0.0143869	0.217163	0.0158575	1.12125e-26	1.90759e-22	0.209968			Enriched in Astrocytes			NoChange	NoChange	NoChange
SPOP	-0.0143462	0.110095	0.0234122	1.00067e-38	1.70243e-34	0.102921						NoChange	NoChange	NoChange
COL16A1	-0.0143271	0.175647	0.0161687	3.58545e-27	6.09992e-23	0.168483			Enriched in Astrocytes			NoChange	NoChange	Upregulated
PPP2R3A	-0.0143125	0.103925	0.0300534	2.24247e-49	3.81512e-45	0.0967676			Enriched in Astrocytes			NoChange	NoChange	NoChange
PAN3	-0.0143051	0.163621	0.0228628	7.5622e-38	1.28656e-33	0.156467			Enriched in Astrocytes			NoChange
ZNF280D	-0.0142667	0.155315	0.0282388	1.8472e-46	3.14265e-42	0.148181	TF					NoChange
DLG1	-0.0140976	0.225076	0.0155555	3.39143e-26	5.76984e-22	0.218026			Enriched in Astrocytes			NoChange	NoChange	NoChange
BRINP2	-0.0140131	0.109341	0.0276514	1.61934e-45	2.75498e-41	0.102333			Enriched in Astrocytes			NoChange	NoChange	NoChange
TMEM132B	-0.0139556	0.156027	0.0125327	2.17285e-21	3.69667e-17	0.149048			Enriched in Astrocytes			Upregulated	NoChange	Downregulated
FRYL	-0.0139201	0.159587	0.0164261	1.39589e-27	2.37484e-23	0.152626			Enriched in Astrocytes			NoChange	NoChange	Downregulated
RNPC3	-0.0139074	0.22513	0.0196723	9.39236e-33	1.59792e-28	0.218176			Enriched in Astrocytes			NoChange	NoChange	NoChange
ADK	-0.0138956	0.170516	0.0169851	1.79848e-28	3.05976e-24	0.163567			Enriched in Astrocytes			NoChange	NoChange	Upregulated
AL591686.2	-0.0138618	0.0761811	0.0368083	2.85117e-60	4.8507e-56	0.0692493			Enriched in Astrocytes
RBM26	-0.0138451	0.248319	0.013177	2.05525e-22	3.49659e-18	0.241396			Enriched in Astrocytes			NoChange	NoChange	NoChange
NUMB	-0.0138205	0.296428	0.0143196	3.13423e-24	5.33227e-20	0.289516			Enriched in Astrocytes			NoChange	NoChange	NoChange
SYT17	-0.0138087	0.208954	0.0152224	1.14902e-25	1.95483e-21	0.202049			Enriched in Astrocytes			NoChange	NoChange	NoChange
NWD1	-0.0136622	0.114836	0.0202999	9.3704e-34	1.59419e-29	0.108004			Enriched in Astrocytes			Downregulated	NoChange	NoChange
PIAS1	-0.0136425	0.246485	0.0103213	7.10895e-18	1.20945e-13	0.239663			Enriched in Astrocytes			NoChange	NoChange	Upregulated
ITFG1	-0.0135505	0.26985	0.0141224	6.45258e-24	1.09778e-19	0.263073			Enriched in Astrocytes			Upregulated	NoChange	NoChange
NEGR1	-0.0135369	0.217858	0.00973774	6.0185e-17	1.02393e-12	0.211089			Enriched in Astrocytes			NoChange	NoChange	NoChange
NALCN	-0.0135241	0.128364	0.0161988	3.21107e-27	5.46299e-23	0.121601			Enriched in Astrocytes			NoChange	NoChange	Downregulated
USP34	-0.0135204	0.308076	0.0157551	1.63227e-26	2.77698e-22	0.301315			Enriched in Astrocytes			NoChange	NoChange	Downregulated
CADPS2	-0.0134295	0.168705	0.0200931	2.00272e-33	3.40722e-29	0.161989			Enriched in Astrocytes			Upregulated
SEPT7	-0.0134109	0.443637	0.00687389	2.17271e-12	3.69643e-08	0.436932			Enriched in Astrocytes
PDE3A	-0.0133262	0.115316	0.0209204	9.58149e-35	1.6301e-30	0.108652			Enriched in Astrocytes
CAMK2G	-0.0133174	0.355819	0.00583061	1.00394e-10	1.708e-06	0.34916			Enriched in Astrocytes			NoChange	NoChange	NoChange
SPPL3	-0.0132144	0.144182	0.0196628	9.72864e-33	1.65513e-28	0.137574			Enriched in Astrocytes			NoChange	NoChange	NoChange
RNF182	-0.0132039	0.108669	0.0212597	2.75272e-35	4.6832e-31	0.102066			Enriched in Astrocytes			Downregulated	NoChange	NoChange
FAM107A	-0.0131985	0.345828	0.00888653	1.35827e-15	2.31083e-11	0.339228			Enriched in Astrocytes			NoChange	NoChange	NoChange
LINC00476	-0.0131877	0.0854365	0.0341025	6.7242e-56	1.14399e-51	0.0788417			Enriched in Astrocytes
LINC00278	-0.0131253	0.0597049	0.0390707	6.17474e-64	1.05051e-59	0.0531413			Enriched in Astrocytes
POGZ	-0.0130401	0.246313	0.0165032	1.05215e-27	1.79002e-23	0.239792			Enriched in Astrocytes			NoChange	NoChange	NoChange
DMD	-0.0130375	0.241854	0.0107549	1.45414e-18	2.47394e-14	0.235335			Enriched in Astrocytes			NoChange	NoChange	NoChange
GNAO1	-0.0130007	0.223363	0.0155102	4.00275e-26	6.80988e-22	0.216861			Enriched in Astrocytes			NoChange	NoChange	NoChange
FBXL20	-0.0129695	0.117569	0.0188975	1.61501e-31	2.74761e-27	0.111084			Enriched in Astrocytes			NoChange	NoChange	NoChange
PDK4	-0.0129547	0.126862	0.0210551	5.83942e-35	9.9346e-31	0.120384			Enriched in Astrocytes			Downregulated	NoChange	Upregulated
SFPQ	-0.012925	0.134216	0.0162824	2.36325e-27	4.0206e-23	0.127753						NoChange	NoChange	NoChange
SDCCAG8	-0.0128999	0.224378	0.0102508	9.20321e-18	1.56574e-13	0.217927			Enriched in Astrocytes			NoChange	NoChange	NoChange
ZNF248	-0.0128298	0.148742	0.0127159	1.11126e-21	1.89058e-17	0.142326	TF		Enriched in Astrocytes			NoChange	NoChange	NoChange
FGGY	-0.0128019	0.125074	0.0283999	1.01817e-46	1.73221e-42	0.118672			Enriched in Astrocytes			NoChange	NoChange	NoChange
ZNF804B	-0.0127874	0.124505	0.0239	1.6599e-39	2.82399e-35	0.118111	TF		Enriched in Astrocytes
LINC02062	-0.0127534	0.116633	0.0173852	4.14728e-29	7.05576e-25	0.110256			Enriched in Astrocytes
ANKRD44	-0.0127226	0.152686	0.0171327	1.04676e-28	1.78086e-24	0.146324			Enriched in Astrocytes
SOS2	-0.0126709	0.106356	0.0268458	3.17434e-44	5.4005e-40	0.10002			Enriched in Astrocytes			NoChange	NoChange	NoChange
CECR2	-0.0126237	0.119314	0.0161432	3.93571e-27	6.69582e-23	0.113001			Enriched in Astrocytes
KIAA2026	-0.0126156	0.185151	0.0155323	3.6911e-26	6.27967e-22	0.178842			Enriched in Astrocytes			NoChange
FARS2	-0.0125783	0.154155	0.0139801	1.08661e-23	1.84865e-19	0.147865			Enriched in Astrocytes			NoChange	NoChange	NoChange
PLCH1	-0.0125737	0.101745	0.0326598	1.42704e-53	2.42783e-49	0.0954569			Enriched in Astrocytes
AC037459.2	-0.0125725	0.0485817	0.0452135	6.31967e-74	1.07516e-69	0.0422946			Enriched in Astrocytes
SPAG16	-0.0125695	0.157	0.0211497	4.12423e-35	7.01656e-31	0.150715			Enriched in Astrocytes
FAM19A1	-0.0125621	0.132647	0.0151025	1.78213e-25	3.03194e-21	0.126365			Enriched in Astrocytes
FNDC3B	-0.0125355	0.193068	0.0132189	1.76316e-22	2.99966e-18	0.1868			Enriched in Astrocytes			NoChange	NoChange	NoChange
KIAA1328	-0.0125128	0.116747	0.017999	4.3658e-30	7.42753e-26	0.110489			Enriched in Astrocytes
STX18-AS1	-0.0124658	0.081923	0.0337617	2.38538e-55	4.05824e-51	0.0756892
ABCD2	-0.0124385	0.100247	0.0163555	1.80817e-27	3.07625e-23	0.0940265			Enriched in Astrocytes			NoChange	NoChange	NoChange
OGA	-0.012431	0.234085	0.0111301	3.68374e-19	6.26715e-15	0.227869
PTAR1	-0.0124186	0.203838	0.0105868	2.69032e-18	4.57705e-14	0.197628			Enriched in Astrocytes			Downregulated	NoChange	NoChange
WDPCP	-0.0124063	0.195869	0.0108018	1.22506e-18	2.08419e-14	0.189665			Enriched in Astrocytes			NoChange	NoChange	NoChange
TRIM2	-0.0123302	0.229099	0.0135763	4.7653e-23	8.10721e-19	0.222933			Enriched in Astrocytes			NoChange	NoChange	NoChange
PIK3CA	-0.0123004	0.122272	0.0193073	3.5887e-32	6.10546e-28	0.116121			Enriched in Astrocytes			NoChange	NoChange	NoChange
FGD6	-0.0122903	0.12674	0.0199905	2.91932e-33	4.96664e-29	0.120594			Enriched in Astrocytes			Downregulated	NoChange	NoChange
WNK1	-0.0122365	0.155125	0.013639	3.78728e-23	6.44331e-19	0.149006			Enriched in Astrocytes			NoChange	NoChange	NoChange
NEK11	-0.0121195	0.104431	0.0163411	1.90628e-27	3.24316e-23	0.0983702
C11orf49	-0.0120765	0.241197	0.010512	3.53704e-18	6.01756e-14	0.235159			Enriched in Astrocytes
PDZRN4	-0.0120442	0.096261	0.0200011	2.80838e-33	4.7779e-29	0.0902378			Enriched in Astrocytes			NoChange
RNF19A	-0.0120376	0.277733	0.00630947	1.72642e-11	2.93716e-07	0.271713			Enriched in Astrocytes			NoChange	NoChange	NoChange
INTU	-0.0120372	0.2379	0.00835104	9.65663e-15	1.64288e-10	0.231881			Enriched in Astrocytes			NoChange
WDR70	-0.012022	0.171957	0.0106016	2.54881e-18	4.33629e-14	0.165945			Enriched in Astrocytes			NoChange	NoChange	NoChange
ANKRD36C	-0.0120106	0.154719	0.012004	1.50455e-20	2.55969e-16	0.148713			Enriched in Astrocytes
KIF13A	-0.0119957	0.192636	0.00940313	2.04868e-16	3.48543e-12	0.186638			Enriched in Astrocytes			NoChange	NoChange	NoChange
SUMF1	-0.0119575	0.196075	0.0181353	2.64793e-30	4.50493e-26	0.190095			Enriched in Astrocytes			NoChange	NoChange	Upregulated
PTBP2	-0.0119293	0.218155	0.0136111	4.19474e-23	7.13651e-19	0.212189			Enriched in Astrocytes			NoChange	NoChange	NoChange
ZNF277	-0.0118681	0.100987	0.0265402	9.80873e-44	1.66876e-39	0.0950523	TF					NoChange	NoChange	NoChange
SUGCT	-0.0118133	0.0893635	0.0282771	1.60313e-46	2.72741e-42	0.0834563			Enriched in Astrocytes			Downregulated	NoChange	NoChange
GPATCH8	-0.0118103	0.245608	0.0104746	4.05658e-18	6.90146e-14	0.239702			Enriched in Astrocytes			NoChange	NoChange	NoChange
SH3BGRL	-0.0117558	0.118692	0.0196986	8.52909e-33	1.45105e-28	0.112813			Enriched in Astrocytes			Downregulated	NoChange	NoChange
TNRC6C	-0.0117437	0.180394	0.0128411	7.02907e-22	1.19586e-17	0.174521			Enriched in Astrocytes			NoChange	NoChange	NoChange
BICC1	-0.0117401	0.132874	0.00954947	1.19898e-16	2.03982e-12	0.127003						NoChange	NoChange	NoChange
ABI1	-0.0115805	0.253417	0.00931147	2.86564e-16	4.87532e-12	0.247626			Enriched in Astrocytes			Downregulated	NoChange	NoChange
CMYA5	-0.0115624	0.087151	0.0256779	2.36431e-42	4.02239e-38	0.081369			Enriched in Astrocytes
MKNK1	-0.0115432	0.0782612	0.0221106	1.20447e-36	2.04917e-32	0.0724887			Enriched in Astrocytes			NoChange	NoChange	NoChange
PLEKHA5	-0.011481	0.227819	0.00310117	2.44476e-06	0.0415926	0.222078			Enriched in Astrocytes			NoChange	NoChange	Downregulated
MAP4K5	-0.0114772	0.228558	0.0115331	8.42966e-20	1.43414e-15	0.222819			Enriched in Astrocytes			NoChange	NoChange	NoChange
ALK	-0.0114722	0.145711	0.00796395	3.98874e-14	6.78604e-10	0.139974			Enriched in Astrocytes
ACACA	-0.0114524	0.189099	0.0128293	7.33763e-22	1.24835e-17	0.183372			Enriched in Astrocytes			NoChange	NoChange	Downregulated
LINC00598	-0.0114033	0.0812572	0.0211257	4.50527e-35	7.66481e-31	0.0755549			Enriched in Astrocytes
ARID2	-0.0113379	0.157021	0.0153164	8.14054e-26	1.38495e-21	0.151352	TF		Enriched in Astrocytes			NoChange	NoChange	NoChange
DCHS2	-0.0113293	0.0704719	0.0288673	1.80777e-47	3.07555e-43	0.0648065			Enriched in Astrocytes
ZNF652	-0.011273	0.0968696	0.0170719	1.30826e-28	2.22575e-24	0.0912323	TF		Enriched in Astrocytes			NoChange	NoChange	NoChange
SAFB2	-0.0111897	0.172079	0.0140516	8.36247e-24	1.42271e-19	0.166483	TF		Enriched in Astrocytes			NoChange	NoChange	NoChange
ZNF721	-0.0111544	0.123992	0.0185673	5.42638e-31	9.2319e-27	0.118414	TF		Enriched in Astrocytes			NoChange	NoChange	NoChange
PLXNA2	-0.0111525	0.129992	0.0160167	6.25703e-27	1.06451e-22	0.124414			Enriched in Astrocytes			Upregulated
SMAD2	-0.0110958	0.1234	0.0152282	1.12447e-25	1.91306e-21	0.117851						NoChange	NoChange	NoChange
ENTPD1-AS1	-0.0110757	0.271413	0.00783754	6.33946e-14	1.07853e-09	0.265875			Enriched in Astrocytes
RB1CC1	-0.0110595	0.128709	0.0155325	3.68956e-26	6.27704e-22	0.123179			Enriched in Astrocytes			NoChange	NoChange	Downregulated
LINC00271	-0.0110044	0.0655839	0.0262234	3.15923e-43	5.37479e-39	0.0600809			Enriched in Astrocytes
RUFY3	-0.0109675	0.31772	0.00683096	2.5435e-12	4.32726e-08	0.312235			Enriched in Astrocytes			NoChange	NoChange	NoChange
ATP10B	-0.010937	0.130843	0.0199916	2.90755e-33	4.94661e-29	0.125374			Enriched in Astrocytes
MED13	-0.0108728	0.184312	0.0116138	6.27409e-20	1.06741e-15	0.178875						NoChange	NoChange	NoChange
AGO3	-0.0108633	0.150148	0.0146399	9.70072e-25	1.65038e-20	0.144716			Enriched in Astrocytes				NoChange	NoChange
AC021231.1	-0.010766	0.0799384	0.0218287	3.3966e-36	5.77864e-32	0.0745544			Enriched in Astrocytes
NCKAP1	-0.0107254	0.226425	0.00975547	5.64021e-17	9.59568e-13	0.221062			Enriched in Astrocytes			NoChange	NoChange	NoChange
CUX1	-0.0106765	0.169503	0.00990744	3.23376e-17	5.5016e-13	0.164164	TF		Enriched in Astrocytes			NoChange	NoChange	NoChange
GADD45G	-0.0106199	0.104131	0.00843395	7.12713e-15	1.21254e-10	0.0988207			Enriched in Astrocytes		Upregulated	NoChange	NoChange	NoChange
UBE4B	-0.0105747	0.09899	0.0175765	2.05649e-29	3.49871e-25	0.0937018			Enriched in Astrocytes			NoChange	NoChange	NoChange
NFE2L2	-0.0105471	0.262638	0.0091971	4.35591e-16	7.41071e-12	0.257364	TF		Enriched in Astrocytes		Upregulated	Downregulated	NoChange	Upregulated
HIVEP2	-0.0105075	0.126161	0.0156072	2.80589e-26	4.77365e-22	0.120906	TF		Enriched in Astrocytes		Upregulated	Upregulated	NoChange	Downregulated
MYOM1	-0.0104884	0.0613419	0.0305465	3.61098e-50	6.14335e-46	0.056097			Enriched in Astrocytes
HLCS	-0.0104442	0.0962267	0.0203698	7.24686e-34	1.23291e-29	0.0910039			Enriched in Astrocytes			NoChange	NoChange	NoChange
PUM2	-0.0104416	0.153838	0.0147951	5.49515e-25	9.3489e-21	0.148616			Enriched in Astrocytes			NoChange	NoChange	Downregulated
MAP2K5	-0.0103168	0.16226	0.0135554	5.14467e-23	8.75262e-19	0.1571			Enriched in Astrocytes			NoChange	NoChange	NoChange
ITGB8	-0.0102685	0.196533	0.0116164	6.21385e-20	1.05716e-15	0.191398			Enriched in Astrocytes		Upregulated	NoChange	NoChange	NoChange
TRA2A	-0.0102589	0.216383	0.0101916	1.14305e-17	1.94468e-13	0.211253			Enriched in Astrocytes			NoChange	NoChange	NoChange
EPS8	-0.0102495	0.132662	0.0110078	5.76321e-19	9.80495e-15	0.127537			Enriched in Astrocytes			Downregulated	NoChange	Upregulated
VGLL4	-0.0102355	0.173383	0.0102996	7.69677e-18	1.30945e-13	0.168265			Enriched in Astrocytes			NoChange	NoChange	NoChange
COLEC12	-0.0102175	0.241014	0.0058967	7.87274e-11	1.33939e-06	0.235905			Enriched in Astrocytes				NoChange	Upregulated
HS3ST5	-0.0101965	0.118725	0.0095552	1.17407e-16	1.99744e-12	0.113626		AD GWAS	Enriched in Astrocytes			NoChange	NoChange	NoChange
RNF130	-0.0101336	0.193442	0.0104438	4.53994e-18	7.72379e-14	0.188375			Enriched in Astrocytes			NoChange	NoChange	NoChange
FRMD5	-0.0101247	0.231716	0.00421551	3.88356e-08	0.00066071	0.226653			Enriched in Astrocytes			Upregulated	NoChange	NoChange
NUMA1	-0.0101037	0.0956137	0.0133896	9.43692e-23	1.6055e-18	0.0905613			Enriched in Astrocytes			NoChange	NoChange	NoChange
DHRSX	-0.0100735	0.161265	0.0101475	1.34313e-17	2.28507e-13	0.156228			Enriched in Astrocytes
AMOT	-0.010027	0.0766706	0.0212424	2.93342e-35	4.99063e-31	0.0716564			Enriched in Astrocytes			NoChange	NoChange	NoChange
METTL15	-0.00995767	0.179176	0.00762027	1.40589e-13	2.39184e-09	0.174196			Enriched in Astrocytes			NoChange	NoChange	NoChange
MPPED2	-0.00989502	0.123565	0.010729	1.59867e-18	2.71981e-14	0.118617						NoChange	NoChange	NoChange
ZSWIM5	-0.00984837	0.170256	0.0118076	3.08659e-20	5.25122e-16	0.165332			Enriched in Astrocytes			NoChange	NoChange	NoChange
HCG17	-0.00974717	0.153318	0.00844141	6.93498e-15	1.17985e-10	0.148444
TRIP12	-0.00970563	0.182446	0.00922651	3.91125e-16	6.65422e-12	0.177593			Enriched in Astrocytes			NoChange	NoChange	Downregulated
UFL1-AS1	-0.00969542	0.0737014	0.0186548	3.93561e-31	6.69565e-27	0.0688531			Enriched in Astrocytes
STOX1	-0.00964612	0.125881	0.0076324	1.34477e-13	2.28786e-09	0.121057			Enriched in Astrocytes
C9orf3	-0.00956594	0.188182	0.00767673	1.14303e-13	1.94464e-09	0.183398			Enriched in Astrocytes
HNRNPL	-0.00952514	0.0693893	0.0155634	3.29461e-26	5.60512e-22	0.064626			Enriched in Astrocytes			NoChange	NoChange	NoChange
AC097103.2	-0.00943443	0.146061	0.0114784	1.02963e-19	1.75172e-15	0.141343			Enriched in Astrocytes
AC138627.1	-0.00940444	0.0838602	0.0188597	1.85578e-31	3.15723e-27	0.0791573			Enriched in Astrocytes
SESN3	-0.00938824	0.154118	0.00960693	9.71507e-17	1.65282e-12	0.149423						Downregulated	NoChange	NoChange
AL136366.1	-0.00936679	0.0717668	0.0157884	1.44445e-26	2.45744e-22	0.0670829			Enriched in Astrocytes
RAPGEF2	-0.00932447	0.191662	0.00636937	1.38537e-11	2.35693e-07	0.186999			Enriched in Astrocytes			Upregulated	NoChange	Downregulated
NR2F1	-0.00932205	0.1456	0.00826064	1.34481e-14	2.28793e-10	0.140938	TF		Enriched in Astrocytes			NoChange	NoChange	Downregulated
PTPRD	-0.0092052	0.314938	0.00231012	4.76946e-05	0.811429	0.310335			Enriched in Astrocytes			Upregulated	NoChange	NoChange
ASAP2	-0.00917072	0.153658	0.00679595	2.89231e-12	4.92068e-08	0.149072			Enriched in Astrocytes			NoChange	NoChange	NoChange
STXBP6	-0.00915689	0.170076	0.00935386	2.4537e-16	4.17448e-12	0.165497			Enriched in Astrocytes			NoChange	NoChange	NoChange
YTHDC1	-0.00913939	0.0916124	0.0126112	1.63029e-21	2.77362e-17	0.0870421			Enriched in Astrocytes			NoChange	NoChange	NoChange
BCL9	-0.00913521	0.0644195	0.0164472	1.29201e-27	2.1981e-23	0.0598513			Enriched in Astrocytes			NoChange
SGMS1	-0.00913429	0.156644	0.00723059	5.86937e-13	9.98555e-09	0.152076			Enriched in Astrocytes			NoChange	NoChange	NoChange
DOCK5	-0.00913426	0.148853	0.00697018	1.52594e-12	2.59608e-08	0.144285			Enriched in Astrocytes
EEF2K	-0.00912999	0.132316	0.00642366	1.13488e-11	1.93077e-07	0.127751			Enriched in Astrocytes			NoChange	NoChange	NoChange
EFHC2	-0.00904474	0.0494957	0.0310579	5.42913e-51	9.23658e-47	0.0449727			Enriched in Astrocytes
THOC2	-0.00900489	0.140484	0.0111755	3.11979e-19	5.3077e-15	0.13598			Enriched in Astrocytes			NoChange	NoChange	Downregulated
ADAM33	-0.00897186	0.0610051	0.0127665	9.23582e-22	1.57129e-17	0.0565185			Enriched in Astrocytes
ADRA1A	-0.00895907	0.145422	0.0075567	1.77495e-13	3.01972e-09	0.140942			Enriched in Astrocytes			NoChange	NoChange	NoChange
EMX2	-0.0089492	0.296128	0.00307036	2.74309e-06	0.0466682	0.291652	TF		Enriched in Astrocytes			Downregulated
PPP1R12B	-0.00894631	0.187749	0.00539961	4.90548e-10	8.34569e-06	0.183275			Enriched in Astrocytes			Upregulated	NoChange	NoChange
EPS15	-0.00891949	0.249099	0.00644099	1.0649e-11	1.81172e-07	0.244638			Enriched in Astrocytes			NoChange	NoChange	NoChange
BOC	-0.00888324	0.0891522	0.0125679	1.91055e-21	3.25042e-17	0.0847098			Enriched in Astrocytes			Upregulated	NoChange	NoChange
AZIN1-AS1	-0.00874443	0.0666622	0.0148049	5.3021e-25	9.02046e-21	0.0622892			Enriched in Astrocytes
TAB2	-0.00871918	0.239712	0.00420275	4.0715e-08	0.000692684	0.235352			Enriched in Astrocytes			NoChange	NoChange	NoChange
ATG10	-0.00870881	0.100568	0.0139521	1.20408e-23	2.0485e-19	0.0962127						NoChange	NoChange	NoChange
ABCD3	-0.00866354	0.0896285	0.0183879	1.04798e-30	1.78293e-26	0.0852961			Enriched in Astrocytes			NoChange	NoChange	Upregulated
ATXN10	-0.00864436	0.207262	0.00930393	2.94583e-16	5.01174e-12	0.202939			Enriched in Astrocytes			Upregulated	NoChange	NoChange
ACAP2	-0.00859921	0.245876	0.00567924	1.75217e-10	2.98096e-06	0.241576			Enriched in Astrocytes			NoChange	NoChange	NoChange
MYO5A	-0.00859399	0.123705	0.00861167	3.71696e-15	6.32366e-11	0.119407			Enriched in Astrocytes			Upregulated	NoChange	Downregulated
DYRK1A	-0.00855506	0.16454	0.008562	4.45864e-15	7.58548e-11	0.160262			Enriched in Astrocytes			NoChange	NoChange	NoChange
LYPD6	-0.00846491	0.066848	0.0191364	6.71948e-32	1.14319e-27	0.0626149			Enriched in Astrocytes			Downregulated	NoChange	NoChange
OSBPL3	-0.00843275	0.0819364	0.00992838	2.99518e-17	5.09569e-13	0.0777194						Upregulated
CEP112	-0.00842772	0.177483	0.00659109	6.13623e-12	1.04396e-07	0.173269			Enriched in Astrocytes
RNF115	-0.00839969	0.136557	0.00764511	1.28353e-13	2.18366e-09	0.132356			Enriched in Astrocytes			NoChange	NoChange	NoChange
SREBF2	-0.00837498	0.165644	0.00667283	4.5451e-12	7.73257e-08	0.161456	TF		Enriched in Astrocytes			NoChange	NoChange	NoChange
FREM2	-0.00831968	0.0636399	0.0150118	2.48449e-25	4.22687e-21	0.0594796			Enriched in Astrocytes
ADAMTS17	-0.00830989	0.169614	0.00413397	5.25273e-08	0.000893646	0.165458			Enriched in Astrocytes
TNKS	-0.00819949	0.220253	0.00529205	7.29056e-10	1.24034e-05	0.216153			Enriched in Astrocytes			NoChange	NoChange	Downregulated
MAGI3	-0.00819394	0.173982	0.00732237	4.19174e-13	7.1314e-09	0.169885			Enriched in Astrocytes			NoChange	NoChange	Downregulated
LCOR	-0.00808443	0.167957	0.00779723	7.34872e-14	1.25024e-09	0.163914	TF		Enriched in Astrocytes				NoChange	NoChange
AL359710.1	-0.00802804	0.0607185	0.0170035	1.68128e-28	2.86036e-24	0.0567039
MRAS	-0.00801654	0.205681	0.00383409	1.59687e-07	0.00271675	0.201672			Enriched in Astrocytes			Downregulated	NoChange	NoChange
PCM1	-0.00800687	0.288726	0.00445844	1.58085e-08	0.00026895	0.284722			Enriched in Astrocytes			NoChange	NoChange	Downregulated
PACRG	-0.00799119	0.0900552	0.00955366	1.18069e-16	2.00871e-12	0.0860589			Enriched in Astrocytes			NoChange	NoChange	NoChange
BABAM2	-0.00794452	0.170888	0.00775213	8.67008e-14	1.47504e-09	0.166915			Enriched in Astrocytes			NoChange	NoChange	Upregulated
CUL3	-0.00788538	0.135248	0.00736517	3.58276e-13	6.09535e-09	0.131305						NoChange	NoChange	NoChange
AC090115.1	-0.00785493	0.0353359	0.0258739	1.14714e-42	1.95162e-38	0.0314078
DNM1L	-0.00776592	0.128912	0.00847799	6.0652e-15	1.03187e-10	0.125029			Enriched in Astrocytes			NoChange	NoChange	NoChange
MTMR3	-0.00773965	0.158108	0.0115221	8.77631e-20	1.49311e-15	0.154237			Enriched in Astrocytes			NoChange	NoChange	NoChange
AC004076.1	-0.00773902	0.0609712	0.0161623	3.67085e-27	6.24522e-23	0.0571012			Enriched in Astrocytes
MALRD1	-0.00772155	0.0571014	0.0475946	8.17243e-78	1.39038e-73	0.0532401			Enriched in Astrocytes
IRAK1BP1	-0.00771434	0.110036	0.00949311	1.47373e-16	2.50726e-12	0.106179			Enriched in Astrocytes			Downregulated	NoChange	NoChange
RAP1GDS1	-0.00770867	0.168705	0.00722956	5.89158e-13	1.00234e-08	0.164851			Enriched in Astrocytes			Upregulated	NoChange	NoChange
ZRANB1	-0.00768125	0.059454	0.0145411	1.39314e-24	2.37015e-20	0.0556129						NoChange	NoChange	NoChange
LEPR	-0.00767668	0.0564151	0.0161742	3.51322e-27	5.97704e-23	0.0525762
LINC00298	-0.00767432	0.0649647	0.022012	1.73068e-36	2.94441e-32	0.061127			Enriched in Astrocytes
AC010099.4	-0.00766946	0.0705206	0.0122959	5.16888e-21	8.79381e-17	0.0666853			Enriched in Astrocytes
AL645568.1	-0.0076518	0.0944304	0.00792749	4.55901e-14	7.75624e-10	0.0906039			Enriched in Astrocytes
C21orf62-AS1	-0.00758907	0.0801164	0.0120999	1.05901e-20	1.80169e-16	0.0763213			Enriched in Astrocytes
LHX2	-0.00755427	0.127782	0.0059568	6.3116e-11	1.07379e-06	0.124004	TF		Enriched in Astrocytes			Downregulated
STRBP	-0.00745569	0.140251	0.00614326	3.17993e-11	5.41002e-07	0.136522			Enriched in Astrocytes			NoChange	NoChange	NoChange
DCAF6	-0.00743834	0.129526	0.00749072	2.2608e-13	3.8463e-09	0.125806			Enriched in Astrocytes			NoChange	NoChange	NoChange
KIF9-AS1	-0.00742041	0.136487	0.00722128	6.07326e-13	1.03324e-08	0.132776			Enriched in Astrocytes
ENSA	-0.00739618	0.110616	0.00626874	2.00513e-11	3.41132e-07	0.106917			Enriched in Astrocytes			NoChange	NoChange	Upregulated
UBN2	-0.00737859	0.0944404	0.00886352	1.47769e-15	2.514e-11	0.0907505			Enriched in Astrocytes				NoChange	Downregulated
NSD3	-0.00735922	0.183957	0.007316	4.29078e-13	7.2999e-09	0.180277			Enriched in Astrocytes			NoChange	NoChange	NoChange
RUFY2	-0.00735526	0.0897711	0.00989705	3.35909e-17	5.71482e-13	0.0860928			Enriched in Astrocytes			NoChange	NoChange	NoChange
COL21A1	-0.00732555	0.0896042	0.0117141	4.34601e-20	7.39387e-16	0.0859409			Enriched in Astrocytes
SPATA6	-0.00731912	0.179119	0.00408129	6.38481e-08	0.00108625	0.175459			Enriched in Astrocytes			Downregulated	NoChange	NoChange
RREB1	-0.00729446	0.0741354	0.021639	6.82404e-36	1.16097e-31	0.0704876	TF		Enriched in Astrocytes
NBAS	-0.0072798	0.138747	0.00634583	1.51052e-11	2.56985e-07	0.135107			Enriched in Astrocytes			NoChange	NoChange	Downregulated
AKT2	-0.00722202	0.0799099	0.00940348	2.04609e-16	3.48101e-12	0.0762985						Downregulated	NoChange	Upregulated
AP3B1	-0.00719129	0.139	0.00757493	1.66015e-13	2.82441e-09	0.135404						NoChange	NoChange	NoChange
KIF16B	-0.00717207	0.0780521	0.0140275	9.1349e-24	1.55412e-19	0.0744656			Enriched in Astrocytes			NoChange	NoChange	NoChange
DIP2C	-0.00715925	0.244489	0.00369437	2.68285e-07	0.00456433	0.240909			Enriched in Astrocytes			NoChange	NoChange	NoChange
MBOAT2	-0.00713698	0.144307	0.00579362	1.15026e-10	1.95694e-06	0.140738			Enriched in Astrocytes			NoChange	NoChange	NoChange
RHBDD1	-0.00712365	0.124065	0.006283	1.9028e-11	3.23723e-07	0.120502			Enriched in Astrocytes			NoChange	NoChange	NoChange
ZMYND8	-0.00709266	0.185866	0.00485849	3.60654e-09	6.13581e-05	0.18232			Enriched in Astrocytes			NoChange	NoChange	NoChange
USP9Y	-0.00708707	0.138771	0.00564142	2.01381e-10	3.4261e-06	0.135227			Enriched in Astrocytes
CACHD1	-0.00708397	0.365372	0.00156655	0.000813413	13.8386	0.361831			Enriched in Astrocytes			NoChange	NoChange	Upregulated
IKZF2	-0.00707739	0.136693	0.00700735	1.33135e-12	2.26503e-08	0.133154	TF		Enriched in Astrocytes
FAM171B	-0.00706736	0.403542	0.00109964	0.00503375	85.6392	0.400008			Enriched in Astrocytes			NoChange	NoChange	NoChange
UPF2	-0.00705857	0.140322	0.00581965	1.04523e-10	1.77824e-06	0.136791			Enriched in Astrocytes		Downregulated	NoChange	NoChange	Downregulated
FAM214A	-0.00703499	0.112165	0.00902483	8.18527e-16	1.39256e-11	0.108646			Enriched in Astrocytes
FGF2	-0.0070103	0.201229	0.00385087	1.50043e-07	0.00255268	0.197723			Enriched in Astrocytes			NoChange
MEF2C	-0.0070086	0.31719	0.00174575	0.000408277	6.94601	0.313685	TF		Enriched in Astrocytes			Upregulated	NoChange	NoChange
PTEN	-0.00693397	0.12766	0.00679402	2.91289e-12	4.9557e-08	0.124193			Enriched in Astrocytes			NoChange	NoChange	NoChange
PPP4R4	-0.00692687	0.0892169	0.00841753	7.56911e-15	1.28773e-10	0.085753						NoChange	NoChange	Downregulated
RALGAPA1	-0.00688114	0.2246	0.00376558	2.05931e-07	0.00350351	0.221159			Enriched in Astrocytes			NoChange	NoChange	Downregulated
RBM33	-0.0068614	0.103492	0.0106645	2.02462e-18	3.44448e-14	0.10006			Enriched in Astrocytes			NoChange	NoChange	NoChange
BBX	-0.00681364	0.15853	0.00450295	1.34096e-08	0.000228137	0.155123	TF		Enriched in Astrocytes			NoChange	NoChange	NoChange
TTTY10	-0.00677594	0.0426597	0.0168901	2.54765e-28	4.33432e-24	0.0392712			Enriched in Astrocytes
GDAP1	-0.00674396	0.149117	0.00467108	7.20448e-09	0.00012257	0.145745			Enriched in Astrocytes			NoChange	NoChange	Downregulated
ZNF407	-0.00674262	0.103021	0.00703877	1.18639e-12	2.01841e-08	0.0996492	TF		Enriched in Astrocytes
COP1	-0.00673385	0.154228	0.00505261	1.76231e-09	2.99821e-05	0.150861			Enriched in Astrocytes			Downregulated	NoChange	NoChange
GAB1	-0.0067197	0.179178	0.00450534	1.32918e-08	0.000226133	0.175817			Enriched in Astrocytes			NoChange	NoChange	Upregulated
AFG1L	-0.00671669	0.0845387	0.0108325	1.09484e-18	1.86266e-14	0.0811801			Enriched in Astrocytes			NoChange	NoChange	NoChange
ARID4B	-0.00670733	0.200661	0.00356093	4.40579e-07	0.00749557	0.197307			Enriched in Astrocytes			NoChange	NoChange	NoChange
RBM25	-0.00666515	0.179588	0.00380821	1.75785e-07	0.00299063	0.176254			Enriched in Astrocytes			NoChange	NoChange	NoChange
SRGAP1	-0.00660255	0.215943	0.00444489	1.66201e-08	0.000282759	0.212641			Enriched in Astrocytes			NoChange	NoChange	NoChange
EPC1	-0.006596	0.243851	0.00386769	1.40967e-07	0.00239827	0.240553			Enriched in Astrocytes			Downregulated	NoChange	NoChange
NEK7	-0.0065724	0.100304	0.00679971	2.85269e-12	4.85328e-08	0.0970175						Downregulated	NoChange	NoChange
RBM41	-0.00637438	0.054148	0.0114668	1.07437e-19	1.82783e-15	0.0509603			Enriched in Astrocytes
AC013394.1	-0.00637405	0.102119	0.00571191	1.55371e-10	2.64332e-06	0.098932
IFT74	-0.0063705	0.0576555	0.00961518	9.42609e-17	1.60366e-12	0.0544697						NoChange	NoChange	NoChange
SLC22A15	-0.00637017	0.0754984	0.00607606	4.07109e-11	6.92614e-07	0.0723128			Enriched in Astrocytes
AASS	-0.0063554	0.098599	0.00787771	5.47155e-14	9.30875e-10	0.0954209			Enriched in Astrocytes			Downregulated	NoChange	NoChange
LONP2	-0.00634896	0.186234	0.00314071	2.10914e-06	0.0358828	0.183059						NoChange	NoChange	NoChange
CNIH3	-0.00634725	0.0710262	0.00776398	8.30146e-14	1.41233e-09	0.0678521						NoChange
UNC5D	-0.00628278	0.114164	0.00309498	2.50196e-06	0.0425659	0.111022			Enriched in Astrocytes
CCDC7	-0.00627212	0.0943455	0.00684595	2.40738e-12	4.09567e-08	0.0912089			Enriched in Astrocytes
STK3	-0.00625862	0.269825	0.00200014	0.00015452	2.62885	0.266695			Enriched in Astrocytes			NoChange	NoChange	Upregulated
BBS2	-0.00624929	0.226145	0.00205392	0.000125935	2.14253	0.223019			Enriched in Astrocytes			NoChange	NoChange	NoChange
AL445426.1	-0.00622363	0.0662652	0.013264	1.49473e-22	2.54299e-18	0.063153			Enriched in Astrocytes
ANTXR1	-0.0062098	0.0990589	0.00537259	5.41878e-10	9.21897e-06	0.0959535			Enriched in Astrocytes			NoChange	NoChange	NoChange
YLPM1	-0.00616109	0.116021	0.00489319	3.17302e-09	5.39826e-05	0.11294			Enriched in Astrocytes			NoChange	NoChange	Downregulated
POM121	-0.00612555	0.0589757	0.00857262	4.28844e-15	7.29592e-11	0.0559124			Enriched in Astrocytes			Upregulated	NoChange	NoChange
PLEKHA6	-0.00612172	0.14108	0.00378875	1.88959e-07	0.00321476	0.138019			Enriched in Astrocytes			NoChange	NoChange	Downregulated
CDH11	-0.00610677	0.100597	0.00478057	4.80855e-09	8.18078e-05	0.0975438						NoChange	NoChange	NoChange
KATNAL2	-0.00597561	0.0965093	0.00650064	8.55364e-12	1.45523e-07	0.0935213			Enriched in Astrocytes			NoChange	NoChange	NoChange
TAOK1	-0.00597435	0.168201	0.00410711	5.80214e-08	0.000987118	0.165213			Enriched in Astrocytes			NoChange	NoChange	Downregulated
ULK4	-0.00596449	0.0928334	0.00698031	1.47025e-12	2.50134e-08	0.0898508			Enriched in Astrocytes			NoChange
KIF2A	-0.00596019	0.121493	0.00698341	1.45358e-12	2.47298e-08	0.118513			Enriched in Astrocytes			NoChange	NoChange	NoChange
SSH2	-0.00594392	0.158494	0.00420519	4.03495e-08	0.000686465	0.155522			Enriched in Astrocytes			NoChange	NoChange	Downregulated
DYM	-0.00593735	0.173086	0.00307464	2.69949e-06	0.0459265	0.170116			Enriched in Astrocytes			NoChange	NoChange	NoChange
UNC80	-0.00593214	0.0618329	0.0132554	1.54265e-22	2.62451e-18	0.0588665			Enriched in Astrocytes			NoChange	NoChange	Downregulated
ALMS1	-0.00592642	0.0786474	0.00735182	3.76248e-13	6.40111e-09	0.0756838			Enriched in Astrocytes
TBC1D1	-0.00592033	0.103302	0.00549019	3.51403e-10	5.97842e-06	0.100342			Enriched in Astrocytes			NoChange	NoChange	NoChange
ZNF717	-0.00591017	0.0555905	0.00887138	1.43579e-15	2.44271e-11	0.0526351	TF					NoChange	NoChange	NoChange
PARN	-0.0058577	0.0842396	0.00647707	9.32718e-12	1.58683e-07	0.0813102			Enriched in Astrocytes			NoChange	NoChange	NoChange
ZNF148	-0.00579871	0.152445	0.00534117	6.08379e-10	1.03503e-05	0.149545	TF		Enriched in Astrocytes			NoChange	NoChange	NoChange
COBL	-0.00578611	0.14105	0.0036939	2.68756e-07	0.00457235	0.138156			Enriched in Astrocytes			Upregulated	NoChange	NoChange
KANSL1L	-0.00574891	0.209792	0.0042681	3.19654e-08	0.000543828	0.206917			Enriched in Astrocytes			NoChange	NoChange	NoChange
DCAF10	-0.00574754	0.100176	0.00644445	1.05145e-11	1.78884e-07	0.0973015			Enriched in Astrocytes			NoChange	NoChange	NoChange
PLP1	-0.00572925	0.174804	0.00249459	2.37789e-05	0.404551	0.171938			Enriched in Astrocytes			Upregulated	NoChange	Upregulated
ZFYVE16	-0.00570777	0.158922	0.00295507	4.22161e-06	0.0718222	0.156068			Enriched in Astrocytes
ZSCAN5A	-0.00568419	0.0643524	0.00662263	5.46514e-12	9.29785e-08	0.0615099	TF		Enriched in Astrocytes
KAT6B	-0.00567732	0.155201	0.0031661	1.91834e-06	0.0326368	0.152362			Enriched in Astrocytes			NoChange	NoChange	NoChange
NPAS2	-0.00564333	0.19446	0.00231601	4.66435e-05	0.793546	0.191638	TF		Enriched in Astrocytes			NoChange	NoChange	NoChange
NBEA	-0.00559082	0.199962	0.00208233	0.000113049	1.92329	0.197166			Enriched in Astrocytes			NoChange	NoChange	Downregulated
DAPK1	-0.00557128	0.165728	0.00271541	1.03649e-05	0.176337	0.162942			Enriched in Astrocytes		Upregulated	Upregulated	NoChange	Downregulated
PRDM5	-0.00551043	0.07124	0.00549677	3.42996e-10	5.83539e-06	0.0684844	TF		Enriched in Astrocytes			Downregulated	NoChange	NoChange
UPP2	-0.00550437	0.0862823	0.00444755	1.6458e-08	0.000279999	0.0835298			Enriched in Astrocytes			NoChange	NoChange	NoChange
ERCC6L2	-0.00547807	0.134934	0.00335255	9.57027e-07	0.0162819	0.132195			Enriched in Astrocytes			NoChange	NoChange	NoChange
CREBBP	-0.00544375	0.160002	0.0031458	2.06943e-06	0.0352072	0.15728						NoChange	NoChange	NoChange
SMARCC1	-0.00540731	0.0818215	0.00523761	8.91027e-10	1.5159e-05	0.0791174			Enriched in Astrocytes			NoChange	NoChange	NoChange
AGBL1	-0.00540619	0.0685345	0.0111051	4.03752e-19	6.86904e-15	0.0658311			Enriched in Astrocytes
UBAP2	-0.00537606	0.116505	0.00343779	6.96681e-07	0.0118526	0.113817			Enriched in Astrocytes			Upregulated	NoChange	NoChange
RHOT1	-0.00536955	0.182217	0.00297892	3.86116e-06	0.0656899	0.179532						NoChange	NoChange	NoChange
LMNTD1	-0.00536256	0.0690751	0.0094683	1.61385e-16	2.74564e-12	0.0663935			Enriched in Astrocytes
MSRB3	-0.00535905	0.103795	0.00351287	5.2683e-07	0.00896296	0.101114			Enriched in Astrocytes			NoChange	NoChange	NoChange
CCDC171	-0.00533981	0.0939531	0.00603778	4.6863e-11	7.9728e-07	0.0912827			Enriched in Astrocytes
LRIG1	-0.00533885	0.468638	0.000778096	0.0183132	311.562	0.465967			Enriched in Astrocytes			Upregulated	NoChange	NoChange
PPP1CB	-0.0053185	0.0459954	0.0101635	1.26677e-17	2.15516e-13	0.0433357						NoChange	NoChange	Upregulated
SPATA5	-0.00527772	0.0722206	0.0061223	3.43462e-11	5.84332e-07	0.0695813			Enriched in Astrocytes
SCMH1	-0.00522439	0.177822	0.00300849	3.45695e-06	0.058813	0.175209	TF		Enriched in Astrocytes			NoChange	NoChange	NoChange
MVB12B	-0.00522028	0.111035	0.0039205	1.15884e-07	0.00197154	0.108425			Enriched in Astrocytes			NoChange	NoChange	NoChange
HERC1	-0.00520345	0.168703	0.00297689	3.89056e-06	0.0661901	0.166101			Enriched in Astrocytes			NoChange	NoChange	Downregulated
FOCAD	-0.00519701	0.127048	0.0043691	2.19978e-08	0.000374249	0.124449			Enriched in Astrocytes				NoChange	NoChange
ST8SIA1	-0.0051959	0.170598	0.00180808	0.000321573	5.47091	0.168			Enriched in Astrocytes
DCP1B	-0.00515546	0.0689428	0.00545416	4.01258e-10	6.82661e-06	0.0663647						NoChange	NoChange	NoChange
NRG2	-0.00515519	0.111159	0.00461642	8.81653e-09	0.000149996	0.108581					Upregulated	Upregulated	NoChange	NoChange
STIM1	-0.00513617	0.0955802	0.00355028	4.58389e-07	0.00779858	0.0930115						NoChange	NoChange	NoChange
NUBPL	-0.00513104	0.107285	0.00430982	2.73927e-08	0.000466032	0.104719			Enriched in Astrocytes			NoChange	NoChange	NoChange
KMT2E	-0.00512845	0.175285	0.00325069	1.39907e-06	0.0238024	0.17272			Enriched in Astrocytes			Downregulated	NoChange	NoChange
STRN3	-0.00512839	0.112918	0.00298832	3.7277e-06	0.0634193	0.110353			Enriched in Astrocytes			NoChange	NoChange	NoChange
PRRX1	-0.00512595	0.123514	0.00167816	0.00052922	9.00362	0.120951	TF		Enriched in Astrocytes			Downregulated	NoChange	NoChange
PURG	-0.00512428	0.104218	0.00366456	2.9971e-07	0.00509896	0.101656	TF		Enriched in Astrocytes			NoChange	NoChange	NoChange
PTCH1	-0.00509514	0.0750449	0.0052882	7.39469e-10	1.25806e-05	0.0724972			Enriched in Astrocytes			NoChange	NoChange	Downregulated
CNOT2	-0.00508336	0.129745	0.00334851	9.71535e-07	0.0165287	0.127203			Enriched in Astrocytes			NoChange	NoChange	NoChange
GRIN2C	-0.00507216	0.184863	0.00151998	0.000973707	16.5657	0.182327			Enriched in Astrocytes			NoChange	NoChange	NoChange
TMEM164	-0.00504278	0.154886	0.00162433	0.000650997	11.0754	0.152365			Enriched in Astrocytes			NoChange	NoChange	NoChange
DMGDH	-0.00503629	0.069872	0.00635039	1.48544e-11	2.52717e-07	0.0673534			Enriched in Astrocytes
TNK2	-0.00503554	0.086077	0.003074	2.70597e-06	0.0460366	0.083559			Enriched in Astrocytes			NoChange	NoChange	Downregulated
CACNA2D1	-0.00501685	0.198621	0.00208944	0.000110036	1.87204	0.196112			Enriched in Astrocytes			Upregulated
RXRA	-0.00501195	0.0852658	0.00422101	3.80536e-08	0.000647406	0.0827595	TF		Enriched in Astrocytes			NoChange	NoChange	NoChange
TSPAN5	-0.00500571	0.202348	0.00178222	0.000355035	6.0402	0.199845			Enriched in Astrocytes			NoChange	NoChange	NoChange
PPP2R1B	-0.00496878	0.0815716	0.005345	5.99856e-10	1.02053e-05	0.079087			Enriched in Astrocytes			NoChange	NoChange	Upregulated
TRAPPC10	-0.00495669	0.055471	0.00780807	7.06254e-14	1.20155e-09	0.0529922			Enriched in Astrocytes			NoChange	NoChange	NoChange
MNAT1	-0.00490146	0.152635	0.00243394	2.9885e-05	0.508434	0.150184			Enriched in Astrocytes			NoChange	NoChange	NoChange
USP39	-0.0048768	0.401672	0.000850053	0.0136652	232.486	0.399233			Enriched in Astrocytes			NoChange	NoChange	NoChange
NFATC2	-0.00485795	0.0395983	0.0111942	2.9132e-19	4.95623e-15	0.037169	TF		Enriched in Astrocytes			Upregulated
GTDC1	-0.00480755	0.110388	0.00236865	3.82342e-05	0.650479	0.107983			Enriched in Astrocytes			NoChange	NoChange	NoChange
AC110023.1	-0.00479917	0.0879907	0.00352585	5.02003e-07	0.00854058	0.0855909			Enriched in Astrocytes
SESN1	-0.00479817	0.201992	0.00196406	0.000177278	3.01603	0.199592			Enriched in Astrocytes			NoChange	NoChange	NoChange
MMS22L	-0.00479309	0.0338199	0.0135362	5.51821e-23	9.38814e-19	0.0314229
EPM2A	-0.00479259	0.072292	0.00440245	1.9445e-08	0.000330818	0.0698954			Enriched in Astrocytes			NoChange
AC022639.1	-0.0047875	0.0561653	0.00411582	5.61788e-08	0.00095577	0.0537712			Enriched in Astrocytes
PLXDC2	-0.00475217	0.20396	0.00163082	0.000634918	10.8019	0.201584			Enriched in Astrocytes		Upregulated	Upregulated	NoChange	NoChange
SIPA1L1	-0.00475201	0.366423	0.000804813	0.0164218	279.385	0.364046			Enriched in Astrocytes			Upregulated	NoChange	Downregulated
ADHFE1	-0.004746	0.0713154	0.00501324	2.03768e-09	3.46671e-05	0.0689422			Enriched in Astrocytes			Downregulated	NoChange	NoChange
SLC9C2	-0.00469899	0.0285257	0.0150953	1.82975e-25	3.11295e-21	0.0261759			Enriched in Astrocytes
NSD1	-0.00468755	0.147804	0.00175528	0.000393643	6.69705	0.14546			Enriched in Astrocytes			NoChange	NoChange	NoChange
AC113414.1	-0.004684	0.0803013	0.00663866	5.15274e-12	8.76635e-08	0.077959			Enriched in Astrocytes
ATP2B2	-0.00464505	0.194099	0.0012571	0.00270784	46.0685	0.191776			Enriched in Astrocytes			Upregulated	NoChange	Downregulated
BMPR1A	-0.00464198	0.233007	0.00130485	0.00224643	38.2185	0.230686			Enriched in Astrocytes			NoChange	NoChange	NoChange
KTN1	-0.00460004	0.19601	0.00220804	7.01779e-05	1.19394	0.19371			Enriched in Astrocytes			NoChange	NoChange	Downregulated
SYT9	-0.0045642	0.0742766	0.00542107	4.53258e-10	7.71127e-06	0.0719941						NoChange
SEM1	-0.00455933	0.151366	0.00214797	8.81203e-05	1.49919	0.149085						Downregulated	NoChange	Downregulated
SNTA1	-0.0045395	0.135908	0.00221242	6.90221e-05	1.17427	0.133638			Enriched in Astrocytes			NoChange	NoChange	NoChange
MAPKAP1	-0.00452966	0.0894948	0.00397932	9.31725e-08	0.00158514	0.0872296			Enriched in Astrocytes			NoChange	NoChange	NoChange
LRRC37B	-0.00452645	0.0836489	0.00294906	4.31753e-06	0.0734542	0.0813851			Enriched in Astrocytes
AL160272.2	-0.00451666	0.095495	0.00269768	1.10786e-05	0.18848	0.0932364			Enriched in Astrocytes
PTPN9	-0.00449414	0.186589	0.00161262	0.000681026	11.5863	0.184342			Enriched in Astrocytes			NoChange	NoChange	NoChange
EPHA4	-0.00448528	0.107955	0.00202681	0.000139609	2.37517	0.105712			Enriched in Astrocytes			Upregulated	NoChange	NoChange
FAM120A	-0.00446917	0.124981	0.00276063	8.74733e-06	0.148818	0.122746						NoChange	NoChange	NoChange
SLC16A9	-0.00445472	0.122214	0.00203132	0.000137236	2.3348	0.119986			Enriched in Astrocytes			NoChange
NBPF19	-0.0043683	0.170308	0.00209673	0.000107034	1.82097	0.168123			Enriched in Astrocytes
UMAD1	-0.00431515	0.127814	0.0021587	8.46051e-05	1.43939	0.125656		AD GWAS	Enriched in Astrocytes			NoChange	NoChange	NoChange
KIAA0825	-0.00431049	0.0678313	0.00499847	2.15176e-09	3.66079e-05	0.0656758			Enriched in Astrocytes
PRRC2C	-0.00429496	0.139276	0.00218449	7.67267e-05	1.30535	0.137128			Enriched in Astrocytes			NoChange	NoChange	Downregulated
SACS	-0.00428298	0.0889111	0.00273344	9.68663e-06	0.164799	0.0867693			Enriched in Astrocytes				NoChange	Downregulated
MSL1	-0.00426868	0.0633499	0.00324473	1.43056e-06	0.0243382	0.0612152			Enriched in Astrocytes			NoChange	NoChange	NoChange
DLEU2	-0.00424684	0.209059	0.00111306	0.00477333	81.2086	0.206936			Enriched in Astrocytes
DENND5B	-0.00419607	0.192774	0.00150341	0.00103816	17.6622	0.190675			Enriched in Astrocytes			NoChange	NoChange	Downregulated
ZSCAN31	-0.00418155	0.0509055	0.00647485	9.40352e-12	1.59982e-07	0.0488145	TF		Enriched in Astrocytes
CTXND1	-0.00416379	0.0501353	0.00454109	1.16465e-08	0.000198141	0.0480532			Enriched in Astrocytes
WWC1	-0.00412171	0.197913	0.00167553	0.000534593	9.09504	0.195851			Enriched in Astrocytes			Downregulated	NoChange	NoChange
TEX15	-0.0041131	0.0301655	0.02458	1.35448e-40	2.30437e-36	0.0281087			Enriched in Astrocytes
CCNY	-0.00405799	0.154456	0.0026886	1.14626e-05	0.195013	0.152426			Enriched in Astrocytes			NoChange	NoChange	NoChange
AC079760.1	-0.00403231	0.0651772	0.00634192	1.53238e-11	2.60704e-07	0.0631607
ZMYM2	-0.00402731	0.210503	0.00152642	0.000949768	16.1584	0.20849			Enriched in Astrocytes			NoChange	NoChange	Downregulated
ZMYND11	-0.00402684	0.141783	0.00192948	0.000202251	3.44089	0.13977			Enriched in Astrocytes			NoChange	NoChange	NoChange
UBE3A	-0.00398511	0.174424	0.00149283	0.00108154	18.4003	0.172431			Enriched in Astrocytes			NoChange	NoChange	NoChange
GPC4	-0.0039818	0.0675378	0.00322667	1.53022e-06	0.0260336	0.0655465			Enriched in Astrocytes			Upregulated	NoChange	NoChange
DDIT4	-0.00397926	0.1241	0.00127512	0.00252342	42.9309	0.12211			Enriched in Astrocytes			NoChange	NoChange	NoChange
NSUN3	-0.00390038	0.0567627	0.00361576	3.59324e-07	0.00611317	0.0548123						Downregulated	NoChange	NoChange
SMURF1	-0.00387004	0.0998199	0.00290842	5.02706e-06	0.0855255	0.0978847			Enriched in Astrocytes			NoChange	NoChange	NoChange
AL157832.3	-0.003864	0.0201744	0.01505	2.15985e-25	3.67456e-21	0.0182422
CDK14	-0.00385037	0.146724	0.00134093	0.0019513	33.1975	0.144799			Enriched in Astrocytes			NoChange	NoChange	Downregulated
GTPBP10	-0.00382481	0.0268422	0.00895057	1.07434e-15	1.82777e-11	0.0249295						NoChange	NoChange	NoChange
ACBD6	-0.0037719	0.115954	0.00222841	6.49672e-05	1.10529	0.114068			Enriched in Astrocytes			NoChange	NoChange	NoChange
AC244517.10	-0.00376189	0.0323898	0.00912802	5.60972e-16	9.54382e-12	0.0305086
UBE3D	-0.00375745	0.0551034	0.00401568	8.14242e-08	0.00138527	0.0532244			Enriched in Astrocytes
RNLS	-0.00375661	0.0596012	0.0038628	1.43547e-07	0.00244217	0.0577228			Enriched in Astrocytes			NoChange	NoChange	NoChange
LINC01376	-0.00375176	0.0517116	0.00679581	2.89381e-12	4.92324e-08	0.0498355			Enriched in Astrocytes
XPO1	-0.00374137	0.189557	0.00140204	0.00153817	26.1689	0.187686			Enriched in Astrocytes			NoChange	NoChange	NoChange
RAVER2	-0.00372879	0.0961297	0.00223005	6.45657e-05	1.09846	0.0942649			Enriched in Astrocytes			NoChange	NoChange	NoChange
ERI3	-0.00371379	0.12807	0.0023377	4.2974e-05	0.731117	0.126213			Enriched in Astrocytes			NoChange	NoChange	NoChange
UST	-0.00367508	0.0951588	0.00258216	1.71009e-05	0.290937	0.0933209			Enriched in Astrocytes			NoChange	NoChange	NoChange
ZNF518A	-0.00360499	0.234349	0.00108869	0.00525667	89.4317	0.232546	TF		Enriched in Astrocytes
UBQLN1	-0.00358933	0.0686576	0.00472753	5.84876e-09	9.95049e-05	0.0668627			Enriched in Astrocytes			NoChange	NoChange	Upregulated
DECR1	-0.00355868	0.116597	0.00166218	0.000562752	9.57411	0.114818			Enriched in Astrocytes			NoChange	NoChange	Upregulated
NMNAT3	-0.00349852	0.0400932	0.00684426	2.42234e-12	4.12112e-08	0.0383437			Enriched in Astrocytes			NoChange	NoChange	NoChange
UBE2R2	-0.0034839	0.090351	0.00269215	1.1311e-05	0.192434	0.0886086			Enriched in Astrocytes			NoChange	NoChange	NoChange
ZFP30	-0.00347198	0.0451572	0.00629944	1.79127e-11	3.04749e-07	0.0434209	TF		Enriched in Astrocytes			NoChange	NoChange	Downregulated
TIMM23B	-0.00344367	0.10004	0.00104973	0.00613551	104.384	0.0983179			Enriched in Astrocytes
C2orf72	-0.00342662	0.121228	0.00106122	0.0058618	99.7269	0.119515			Enriched in Astrocytes		Upregulated	NoChange
AC007402.1	-0.00342285	0.044234	0.00456247	1.07614e-08	0.000183083	0.0425223
JPX	-0.00336905	0.202278	0.000804567	0.0164383	279.665	0.200593							NoChange	NoChange
ZNF846	-0.00336295	0.0496137	0.0040181	8.06955e-08	0.00137287	0.047932	TF
EPC2	-0.00333375	0.0804084	0.00194931	0.000187524	3.19035	0.0787413			Enriched in Astrocytes			NoChange	NoChange	Downregulated
LINC00630	-0.00327817	0.0243561	0.00700418	1.34694e-12	2.29155e-08	0.0227168
KDM6A	-0.00326	0.0981909	0.00201042	0.000148589	2.52794	0.0965606			Enriched in Astrocytes			NoChange	NoChange	NoChange
AQR	-0.00324987	0.0791089	0.00210174	0.000105016	1.78664	0.0774837			Enriched in Astrocytes			NoChange	NoChange	Downregulated
SPRY4-AS1	-0.00324244	0.102129	0.00147358	0.00116527	19.8248	0.100508			Enriched in Astrocytes
VPS50	-0.00323579	0.0848209	0.00270134	1.09274e-05	0.185908	0.0832029			Enriched in Astrocytes			NoChange	NoChange	NoChange
HELZ	-0.00319677	0.122525	0.00202105	0.0001427	2.42776	0.120926			Enriched in Astrocytes			NoChange	NoChange	Downregulated
FAM219A	-0.00318919	0.0402064	0.00387687	1.36243e-07	0.00231791	0.0386116			Enriched in Astrocytes			NoChange	NoChange	NoChange
ZFC3H1	-0.00318019	0.0651936	0.00261148	1.53156e-05	0.260565	0.0636033			Enriched in Astrocytes			NoChange	NoChange	NoChange
EP300	-0.0031744	0.0956659	0.00217001	8.10549e-05	1.37899	0.0940784			Enriched in Astrocytes			NoChange	NoChange	Downregulated
AC009093.2	-0.00317359	0.038506	0.00437886	2.12181e-08	0.000360983	0.036919
KCNA2	-0.00316782	0.0421371	0.00461358	8.90951e-09	0.000151577	0.040553						NoChange	NoChange	Downregulated
AL357153.2	-0.00314669	0.0690478	0.00263433	1.40552e-05	0.239121	0.0674743
NRIP1	-0.00311422	0.0378834	0.00351239	5.2778e-07	0.00897912	0.0363261						NoChange	NoChange	NoChange
SRRM2	-0.00309389	0.203393	0.000625586	0.0344013	585.269	0.201845						NoChange	NoChange	NoChange
AL590617.2	-0.00307947	0.0399922	0.00312286	2.25448e-06	0.0383555	0.0384522			Enriched in Astrocytes
ATP9B	-0.00307894	0.161044	0.00113517	0.00437393	74.4137	0.159504			Enriched in Astrocytes			Upregulated	NoChange	NoChange
AL365181.3	-0.00307799	0.0229057	0.0168526	2.92366e-28	4.97402e-24	0.0213665			Enriched in Astrocytes
AL669831.5	-0.00300512	0.0326429	0.00621372	2.45445e-11	4.17576e-07	0.0311401			Enriched in Astrocytes
WNK2	-0.0029978	0.0714213	0.00153646	0.00091363	15.5436	0.0699222			Enriched in Astrocytes			NoChange	NoChange	NoChange
AKAP9	-0.00298536	0.293322	0.000797392	0.016926	287.963	0.291829			Enriched in Astrocytes			NoChange	NoChange	Downregulated
LIX1-AS1	-0.00293898	0.071618	0.00105269	0.00606398	103.166	0.0701482			Enriched in Astrocytes
TSHZ1	-0.00293018	0.0604161	0.00151494	0.000992898	16.8922	0.0589509	TF					NoChange	NoChange	NoChange
VPS39	-0.00288234	0.0471888	0.00315495	1.99993e-06	0.0340248	0.0457474			Enriched in Astrocytes			Upregulated	NoChange	NoChange
LINC01184	-0.00285475	0.0957586	0.00159457	0.000730086	12.421	0.0943312			Enriched in Astrocytes
AC108062.1	-0.00279973	0.0563092	0.00454117	1.1643e-08	0.000198082	0.0549091			Enriched in Astrocytes
NEXMIF	-0.00278189	0.0537643	0.00237264	3.76616e-05	0.640737	0.0523732			Enriched in Astrocytes
ECHDC2	-0.00277552	0.26443	0.000383392	0.0977441	1662.92	0.263042			Enriched in Astrocytes			NoChange	NoChange	NoChange
ARHGAP21	-0.00276443	0.245163	0.000594963	0.0391222	665.587	0.24378			Enriched in Astrocytes			NoChange	NoChange	Downregulated
RGS12	-0.00275333	0.0852283	0.00133288	0.00201361	34.2575	0.0838514						NoChange	NoChange	NoChange
ESCO1	-0.00271845	0.0414924	0.00407372	6.56627e-08	0.00111712	0.0401329			Enriched in Astrocytes			Downregulated	NoChange	NoChange
HMGN5	-0.00269	0.0372366	0.00320579	1.65423e-06	0.0281434	0.0358914						NoChange	NoChange	NoChange
MTA3	-0.00268791	0.0879286	0.00156854	0.000807177	13.7325	0.0865844			Enriched in Astrocytes			Upregulated	NoChange	NoChange
CDC42BPB	-0.00268271	0.0570035	0.001768	0.000374913	6.3784	0.0556619			Enriched in Astrocytes			NoChange
FIRRE	-0.00266207	0.0439036	0.00246455	2.66284e-05	0.45303	0.0425724			Enriched in Astrocytes
RNF38	-0.00264011	0.108071	0.00138866	0.00162029	27.566	0.10675			Enriched in Astrocytes			NoChange	NoChange	NoChange
ADNP	-0.00263382	0.144794	0.0010812	0.00541511	92.1272	0.143477	TF
CATSPERE	-0.00263012	0.0320498	0.00510275	1.46479e-09	2.49205e-05	0.0307346
XPNPEP3	-0.00262018	0.0516869	0.00215751	8.49894e-05	1.44592	0.0503767						NoChange	NoChange	NoChange
TRIO	-0.0026125	0.393498	0.000235067	0.194786	3313.89	0.392191			Enriched in Astrocytes			NoChange	NoChange	Downregulated
AGO2	-0.00261237	0.111826	0.00137911	0.00168169	28.6106	0.11052			Enriched in Astrocytes			Upregulated	NoChange	NoChange
DGLUCY	-0.00252565	0.107258	0.000929237	0.00992896	168.921	0.105995			Enriched in Astrocytes			NoChange	NoChange	NoChange
HOOK3	-0.00249722	0.110737	0.00142948	0.00138266	23.5231	0.109488			Enriched in Astrocytes			NoChange	NoChange	NoChange
MTR	-0.00248461	0.0550807	0.00183016	0.000295524	5.02774	0.0538382			Enriched in Astrocytes
ZNF251	-0.00248118	0.0549139	0.00146399	0.00120939	20.5754	0.0536731	TF		Enriched in Astrocytes			NoChange	NoChange	NoChange
AC009690.1	-0.00245932	0.0975999	0.000771674	0.0188004	319.851	0.0963702			Enriched in Astrocytes
URI1	-0.00243075	0.0884302	0.00127189	0.00255545	43.4758	0.0872146			Enriched in Astrocytes			NoChange	NoChange	NoChange
VPS45	-0.00242918	0.12226	0.000830941	0.0147665	251.222	0.121045						NoChange	NoChange	NoChange
CHIC2	-0.00241358	0.0453242	0.00234696	4.14977e-05	0.706	0.0441171						Downregulated	NoChange	NoChange
YAF2	-0.00237647	0.114998	0.00076869	0.0190313	323.78	0.11381			Enriched in Astrocytes			Downregulated	NoChange	NoChange
NFYC	-0.00236135	0.0801806	0.00119005	0.00352318	59.9399	0.0789998	TF					NoChange	NoChange	NoChange
SPPL2B	-0.00234638	0.101492	0.000774961	0.0185493	315.58	0.100319			Enriched in Astrocytes			Upregulated	NoChange	NoChange
ABL2	-0.00234104	0.0940118	0.000936314	0.00965075	164.188	0.0928411			Enriched in Astrocytes			NoChange	NoChange	NoChange
RALYL	-0.00233369	0.128052	0.000238276	0.191766	3262.52	0.126885			Enriched in Astrocytes			NoChange	NoChange	NoChange
THADA	-0.00233365	0.118093	0.00106623	0.00574634	97.7625	0.116926
ZNF532	-0.00230876	0.11375	0.00101371	0.00708147	120.477	0.112595	TF		Enriched in Astrocytes			NoChange	NoChange	NoChange
STAG1	-0.00230521	0.181985	0.00069809	0.0254436	432.873	0.180832			Enriched in Astrocytes			NoChange	NoChange	NoChange
COL4A5	-0.00227658	0.105863	0.000635942	0.0329427	560.455	0.104724			Enriched in Astrocytes
NASP	-0.00225285	0.121314	0.00106903	0.00568303	96.6854	0.120188						NoChange	NoChange	NoChange
ZNF253	-0.0022303	0.0210387	0.00424825	3.44033e-08	0.000585302	0.0199234	TF		Enriched in Astrocytes			NoChange	NoChange	NoChange
AUH	-0.00222714	0.130863	0.000640487	0.0323232	549.915	0.129749			Enriched in Astrocytes			NoChange	NoChange	NoChange
RUBCNL	-0.00222211	0.0357629	0.00417921	4.44232e-08	0.000755772	0.0346516			Enriched in Astrocytes
GLG1	-0.00221275	0.216468	0.000498935	0.0588845	1001.8	0.215362						Upregulated	NoChange	NoChange
METTL6	-0.00220304	0.0274516	0.00406888	6.68512e-08	0.00113734	0.02635			Enriched in Astrocytes			NoChange	NoChange	NoChange
CRYL1	-0.00219668	0.0818891	0.00089016	0.0116201	197.693	0.0807905			Enriched in Astrocytes			NoChange	NoChange	NoChange
SLC25A24	-0.00217813	0.0192055	0.00615698	3.02363e-11	5.1441e-07	0.0181163			Enriched in Astrocytes
ZNF678	-0.00217766	0.040603	0.00239978	3.39948e-05	0.578354	0.039514	TF					NoChange	NoChange	NoChange
AGAP1	-0.00214933	0.19295	0.000372861	0.102472	1743.36	0.191875			Enriched in Astrocytes			NoChange	NoChange	NoChange
RARB	-0.00214738	0.052288	0.00252502	2.12037e-05	0.360738	0.0512143	TF		Enriched in Astrocytes			NoChange	NoChange	NoChange
SNX29	-0.0020778	0.116528	0.000520492	0.0536759	913.188	0.11549			Enriched in Astrocytes			NoChange	NoChange	NoChange
ST3GAL1	-0.00206807	0.0510032	0.00492401	2.83198e-09	4.81805e-05	0.0499689
ZNF75D	-0.00205514	0.0293583	0.00421719	3.85948e-08	0.000656614	0.0283306	TF
BICRAL	-0.00203979	0.106385	0.000660114	0.0297843	506.72	0.105365			Enriched in Astrocytes			NoChange	NoChange	NoChange
SCFD2	-0.00202737	0.0968388	0.000590441	0.0398749	678.392	0.0958248			Enriched in Astrocytes			NoChange	NoChange	NoChange
CPLANE1	-0.00202207	0.133685	0.000453298	0.0717712	1221.04	0.132674			Enriched in Astrocytes
CHD7	-0.00201035	0.0931697	0.00063481	0.033099	563.114	0.0921645						NoChange	NoChange	NoChange
CCDC191	-0.00198589	0.0520894	0.00124888	0.00279648	47.5765	0.0510964			Enriched in Astrocytes			NoChange	NoChange	NoChange
IQCJ-SCHIP1	-0.00196108	0.127339	0.000510874	0.0559368	951.652	0.126359			Enriched in Astrocytes
TANK	-0.00193607	0.106656	0.000587004	0.0404572	688.298	0.105688			Enriched in Astrocytes			Downregulated	NoChange	NoChange
MTMR1	-0.00191997	0.105372	0.000537945	0.0498169	847.535	0.104412			Enriched in Astrocytes			NoChange	NoChange	Upregulated
DAAM2	-0.00190891	0.136027	0.000260012	0.172688	2937.93	0.135073			Enriched in Astrocytes			NoChange	NoChange	NoChange
UBR2	-0.00187535	0.170474	0.000243967	0.186544	3173.68	0.169537			Enriched in Astrocytes			NoChange	NoChange	Downregulated
MANBA	-0.00186872	0.0403071	0.00172816	0.000436772	7.4308	0.0393725			Enriched in Astrocytes			NoChange	NoChange	Upregulated
MCCC1	-0.00185572	0.0776796	0.000763577	0.0194339	330.63	0.0767516			Enriched in Astrocytes			NoChange	NoChange	Upregulated
FAM49A	-0.00184595	0.108501	0.00045087	0.0725363	1234.06	0.107578			Enriched in Astrocytes
ACSBG1	-0.00183814	0.29566	0.000121128	0.352016	5988.85	0.294741			Enriched in Astrocytes			NoChange	NoChange	Upregulated
KMT2A	-0.00183757	0.142596	0.000493452	0.0602931	1025.77	0.141677	TF		Enriched in Astrocytes			NoChange	NoChange	Downregulated
MIATNB	-0.0018006	0.0348956	0.00126625	0.00261252	44.4468	0.0339953
CDC42EP4	-0.00179159	0.120847	0.000405983	0.0883837	1503.67	0.119951			Enriched in Astrocytes			Downregulated	NoChange	NoChange
PON3	-0.00178383	0.0151194	0.0122298	6.58367e-21	1.12008e-16	0.0142274			Enriched in Astrocytes			NoChange	NoChange	NoChange
GLUD1	-0.0017657	0.343562	0.000134703	0.326367	5552.48	0.34268			Enriched in Astrocytes			NoChange	NoChange	NoChange
CEP192	-0.00172739	0.0915937	0.000619686	0.0352621	599.914	0.09073			Enriched in Astrocytes
KCNIP1	-0.00170232	0.0886223	0.000376317	0.100893	1716.5	0.0877709						NoChange	NoChange	Downregulated
EFHB	-0.00169685	0.0165765	0.00889248	1.32902e-15	2.26106e-11	0.015728
LINC00882	-0.00167549	0.152518	0.000207	0.223727	3806.27	0.151681			Enriched in Astrocytes
AL662796.1	-0.00165823	0.0293415	0.00710609	9.26717e-13	1.57662e-08	0.0285123			Enriched in Astrocytes
APCDD1	-0.00165748	0.161991	0.000205396	0.225529	3836.93	0.161162			Enriched in Astrocytes			Upregulated	NoChange	NoChange
PLCG1	-0.00160622	0.124569	0.000268217	0.166061	2825.2	0.123766			Enriched in Astrocytes			NoChange	NoChange	NoChange
PTPRJ	-0.00160093	0.165142	0.000207932	0.222687	3788.57	0.164342			Enriched in Astrocytes
TMC1	-0.0015491	0.0408971	0.00207962	0.000114221	1.94325	0.0401225			Enriched in Astrocytes
PER3	-0.00152011	0.159868	0.000198762	0.233175	3967	0.159108			Enriched in Astrocytes			NoChange	NoChange	Downregulated
GSTCD	-0.00151934	0.0462989	0.000784788	0.0178193	303.159	0.0455392			Enriched in Astrocytes
APLF	-0.00149548	0.0400788	0.00123513	0.00295148	50.2135	0.039331						NoChange	NoChange	NoChange
ZNF133	-0.00148172	0.0360132	0.00107953	0.00545104	92.7385	0.0352723	TF		Enriched in Astrocytes
CPED1	-0.00146288	0.0207792	0.00441712	1.8418e-08	0.000313345	0.0200477
AC239809.3	-0.00145543	0.0460223	0.000827471	0.0149761	254.788	0.0452945			Enriched in Astrocytes
AL136962.1	-0.00144463	0.0119601	0.0152446	1.05899e-25	1.80166e-21	0.0112377
RNF220	-0.00143612	0.170119	0.000104384	0.387606	6594.35	0.1694			Enriched in Astrocytes			NoChange	NoChange	NoChange
ATP2C1	-0.00143349	0.216121	0.000121848	0.350588	5964.55	0.215405			Enriched in Astrocytes			Upregulated	NoChange	NoChange
MYH15	-0.00140224	0.00824192	0.00721394	6.23905e-13	1.06145e-08	0.0075407						NoChange	NoChange	NoChange
AC103923.1	-0.00139778	0.0490494	0.000586104	0.0406112	690.918	0.0483505			Enriched in Astrocytes
WIPF2	-0.00134337	0.115912	0.000265733	0.168036	2858.8	0.11524						NoChange	NoChange	NoChange
NUP214	-0.0013255	0.0561221	0.000419912	0.0830998	1413.78	0.0554593			Enriched in Astrocytes			Upregulated	NoChange	NoChange
PCNX2	-0.00132376	0.0670064	0.000351869	0.112662	1916.71	0.0663446			Enriched in Astrocytes			Upregulated	NoChange	Downregulated
NEK1	-0.00131739	0.18021	0.000117542	0.359244	6111.82	0.179551						NoChange	NoChange	NoChange
NSRP1	-0.00130539	0.0932924	0.000282795	0.154993	2636.9	0.0926397			Enriched in Astrocytes			NoChange	NoChange	NoChange
EZH1	-0.00130441	0.0695444	0.000409301	0.0870927	1481.71	0.0688921			Enriched in Astrocytes			NoChange	NoChange	NoChange
GIT1	-0.00130237	0.0497728	0.000519272	0.0539573	917.975	0.0491214			Enriched in Astrocytes			NoChange	NoChange	NoChange
SNX25	-0.0012891	0.0587911	0.000467462	0.0674764	1147.98	0.0581465						NoChange	NoChange	NoChange
MINDY1	-0.00128785	0.0159653	0.00267627	1.20059e-05	0.204256	0.0153213						NoChange	NoChange	Upregulated
LIN52	-0.00125587	0.0832294	0.000272869	0.162434	2763.49	0.0826013						Downregulated	NoChange	NoChange
BCL2L2-PABPN1	-0.00124705	0.0162973	0.00258738	1.6769e-05	0.285291	0.0156738
SORCS2	-0.0012457	0.203527	0.000142543	0.312679	5319.61	0.202904			Enriched in Astrocytes			NoChange	NoChange	NoChange
AC098829.1	-0.00123725	0.0847404	0.000342598	0.117512	1999.24	0.0841217			Enriched in Astrocytes
PBRM1	-0.00123394	0.156363	0.000165243	0.277016	4712.88	0.155746			Enriched in Astrocytes			NoChange	NoChange	NoChange
GANC	-0.00123081	0.0709105	0.000421091	0.0826684	1406.44	0.0702951						NoChange	NoChange	NoChange
NLGN4Y	-0.00121084	0.156064	0.000205434	0.225486	3836.2	0.155459			Enriched in Astrocytes
PRR14L	-0.00120139	0.04556	0.00052785	0.0520118	884.877	0.0449591			Enriched in Astrocytes			NoChange	NoChange	NoChange
RALGPS1	-0.0011841	0.108774	0.000317582	0.131795	2242.23	0.108182			Enriched in Astrocytes			NoChange	NoChange	NoChange
TEX9	-0.00117599	0.0517447	0.00030272	0.141191	2402.08	0.0511567			Enriched in Astrocytes			NoChange	NoChange	NoChange
SEMA3A	-0.00117447	0.0686256	0.000266862	0.167135	2843.47	0.0680383
PIBF1	-0.00117023	0.175622	0.000140253	0.316598	5386.28	0.175036			Enriched in Astrocytes			NoChange	NoChange	NoChange
ZNF19	-0.00114979	0.013539	0.00301686	3.35035e-06	0.0569995	0.012964	TF
NLK	-0.0011474	0.117716	0.000165549	0.276573	4705.33	0.117143			Enriched in Astrocytes			Downregulated	NoChange	Downregulated
CFAP69	-0.00112134	0.0311306	0.000922784	0.0101898	173.359	0.0305698			Enriched in Astrocytes
AL035078.4	-0.00109875	0.0467926	0.000561134	0.0451369	767.914	0.0462431			Enriched in Astrocytes
SLC35D2	-0.00109846	0.0121957	0.00271934	1.02132e-05	0.173757	0.0116464
CACNA1B	-0.00109829	0.113285	0.000114178	0.366213	6230.38	0.112736			Enriched in Astrocytes			Upregulated
ZFPM1	-0.00109602	0.0119125	0.00285191	6.21219e-06	0.105688	0.0113644	TF					NoChange	NoChange	NoChange
COLGALT2	-0.00109201	0.0783193	0.00029703	0.144986	2466.64	0.0777732			Enriched in Astrocytes			NoChange
MIPOL1	-0.0010876	0.0562981	0.000245963	0.184752	3143.19	0.0557542			Enriched in Astrocytes			NoChange	NoChange	NoChange
AC092647.5	-0.00107713	0.00965088	0.00475572	5.27052e-09	8.96674e-05	0.00911224
PCLO	-0.00106879	0.0979696	0.000110706	0.373602	6356.09	0.0974351			Enriched in Astrocytes			NoChange	NoChange	Downregulated
LINC01266	-0.00105714	0.0618685	0.000264174	0.169289	2880.12	0.0613398			Enriched in Astrocytes
AC012370.2	-0.00105315	0.0137284	0.00429561	2.88713e-08	0.000491188	0.0132017
SLC25A53	-0.00104218	0.0403285	0.000440323	0.0759632	1292.36	0.0398073						NoChange	NoChange	NoChange
APOE	-0.0010159	1.03738	3.34251e-06	0.877138	14922.7	1.03687			Enriched in Astrocytes		Upregulated	NoChange	NoChange	NoChange
AL161457.2	-0.000997046	0.00987372	0.00286463	5.92301e-06	0.100768	0.00937513			Enriched in Astrocytes
PBX4	-0.00099554	0.0183365	0.00108304	0.00537569	91.4567	0.0178386	TF					NoChange	NoChange	Downregulated
CTNNA1	-0.000987823	0.146058	0.000140884	0.315512	5367.81	0.145564						NoChange	NoChange	Upregulated
NFATC4	-0.000974283	0.0737675	0.000141442	0.314554	5351.52	0.0732803	TF		Enriched in Astrocytes
APBA1	-0.000970494	0.096731	0.000236869	0.193083	3284.92	0.0962457			Enriched in Astrocytes			NoChange	NoChange	NoChange
C1orf159	-0.000951521	0.0378274	0.00104169	0.00633492	107.776	0.0373517			Enriched in Astrocytes			NoChange
ZEB2	-0.000938055	0.205956	6.18801e-05	0.505924	8607.29	0.205487	TF		Enriched in Astrocytes			NoChange	NoChange	NoChange
ANKRD49	-0.000933441	0.0504565	0.00038716	0.0961107	1635.13	0.0499896			Enriched in Astrocytes			Downregulated	NoChange	NoChange
LONRF3	-0.000910457	0.0188243	0.000506643	0.0569632	969.116	0.018369						NoChange	NoChange	NoChange
AC090993.1	-0.000904754	0.0404203	0.00054373	0.0486033	826.888	0.0399678			Enriched in Astrocytes
LATS1	-0.000889007	0.0618935	0.000237567	0.192428	3273.78	0.0614489			Enriched in Astrocytes			NoChange	NoChange	NoChange
AC019270.1	-0.000887948	0.0194727	0.000824952	0.0151301	257.409	0.0190287			Enriched in Astrocytes
RAB30	-0.000872979	0.126379	0.000133006	0.329433	5604.64	0.125943			Enriched in Astrocytes			Downregulated	NoChange	NoChange
NUCKS1	-0.000864765	0.161568	6.2785e-05	0.50283	8554.65	0.161136			Enriched in Astrocytes			NoChange	NoChange	NoChange
SLX4IP	-0.000836747	0.0796761	0.000115186	0.364105	6194.51	0.0792577
CTIF	-0.000824615	0.119742	7.31911e-05	0.469407	7986.02	0.119329			Enriched in Astrocytes			NoChange	NoChange	NoChange
LNPEP	-0.000821397	0.121571	8.9352e-05	0.424095	7215.13	0.12116						NoChange
CDK19	-0.00080727	0.0844704	0.000149072	0.301847	5135.31	0.0840668			Enriched in Astrocytes			NoChange	NoChange	NoChange
PAPPA	-0.000802747	0.012411	0.00367062	2.93039e-07	0.00498548	0.0120096
AL021368.2	-0.000786934	0.013496	0.00122725	0.00304409	51.7892	0.0131024			Enriched in Astrocytes
CALCB	-0.000784268	0.0211521	0.00140826	0.00150141	25.5434	0.0207599			Enriched in Astrocytes
CHD4	-0.000781923	0.0187861	0.000777407	0.0183648	312.441	0.0183951						Upregulated	NoChange	NoChange
AC040934.1	-0.00078	0.0239508	0.000519693	0.0538601	916.322	0.0235607
NSF	-0.000779417	0.133086	5.5832e-05	0.527483	8974.07	0.132696			Enriched in Astrocytes			Upregulated	NoChange	NoChange
AC063979.2	-0.000778162	0.00753418	0.00279798	7.60375e-06	0.129363	0.00714505
SWT1	-0.000773994	0.0700023	0.000153893	0.294156	5004.48	0.0696153			Enriched in Astrocytes			NoChange	NoChange	NoChange
EIF4E2	-0.000766365	0.0236656	0.00043158	0.0789356	1342.93	0.0232823			Enriched in Astrocytes			Downregulated	NoChange	NoChange
SLC35D1	-0.000764841	0.0532636	0.000171975	0.267443	4550	0.052881						NoChange	NoChange	NoChange
AC091078.1	-0.000764286	0.0738703	9.77481e-05	0.403126	6858.38	0.0734882			Enriched in Astrocytes
AKAP8L	-0.000763071	0.0801461	0.000119819	0.354632	6033.35	0.0797645	TF		Enriched in Astrocytes			NoChange	NoChange	NoChange
PARP11	-0.000762605	0.0367272	0.00038263	0.0980783	1668.61	0.0363459			Enriched in Astrocytes			NoChange	NoChange	NoChange
KLHL3	-0.000760172	0.0355266	0.000357745	0.109702	1866.35	0.0351465			Enriched in Astrocytes			Upregulated
SLC25A48	-0.00075145	0.0963448	6.56787e-05	0.493148	8389.92	0.0959689			Enriched in Astrocytes
AMZ1	-0.000738137	0.0341599	0.000508405	0.0565333	961.801	0.0337908						NoChange	NoChange	Upregulated
FAM3D-AS1	-0.000737577	0.0426567	0.000179022	0.25786	4386.97	0.0422878			Enriched in Astrocytes
AC104662.2	-0.000733702	0.0292018	0.000370815	0.103419	1759.47	0.0288349
CRYGS	-0.000724622	0.00803653	0.00181312	0.000315434	5.36647	0.00767417
AC068643.1	-0.000719234	0.00796736	0.00360659	3.7178e-07	0.00632509	0.00760771
DSC2	-0.000713744	0.0114072	0.00138006	0.00167546	28.5046	0.0110503
WDR41	-0.000705644	0.0937079	8.20274e-05	0.443752	7549.55	0.0933548			Enriched in Astrocytes			NoChange	NoChange	NoChange
FGL1	-0.000686383	0.045271	0.000193302	0.239703	4078.07	0.0449278			Enriched in Astrocytes
NME7	-0.000682308	0.109754	5.84274e-05	0.518038	8813.38	0.109413			Enriched in Astrocytes			Downregulated	NoChange	NoChange
PICK1	-0.000679059	0.0192111	0.000469136	0.0669873	1139.65	0.0188716			Enriched in Astrocytes			NoChange	NoChange	NoChange
NREP	-0.000656806	0.0428133	0.000215862	0.21407	3641.97	0.0424849			Enriched in Astrocytes			NoChange	NoChange	NoChange
PSMA1	-0.000656332	0.0658092	8.49822e-05	0.435658	7411.86	0.0654811			Enriched in Astrocytes			NoChange	NoChange	NoChange
GPR173	-0.000654255	0.06429	0.000147341	0.30467	5183.35	0.0639628						NoChange
SCAF8	-0.000653544	0.122608	8.8419e-05	0.426525	7256.46	0.122281			Enriched in Astrocytes			NoChange	NoChange	NoChange
CBARP	-0.00064787	0.0252548	0.000312862	0.134701	2291.67	0.0249308						NoChange	NoChange	Downregulated
CDK5RAP2	-0.000632297	0.0999275	8.50891e-05	0.43537	7406.95	0.0996114						NoChange	NoChange	NoChange
LPIN2	-0.000597907	0.0975951	7.61566e-05	0.460542	7835.19	0.0972962			Enriched in Astrocytes			NoChange	NoChange	Downregulated
PATL1	-0.000588228	0.0199545	0.000313774	0.134134	2282.02	0.0196604						NoChange	NoChange	NoChange
PHKB	-0.000581889	0.103257	5.9371e-05	0.514678	8756.22	0.102966			Enriched in Astrocytes			NoChange	NoChange	NoChange
RAB3IP	-0.000561542	0.0114568	0.000617456	0.0355933	605.548	0.0111759			Enriched in Astrocytes			NoChange	NoChange	NoChange
KALRN	-0.000559044	0.275479	1.64214e-05	0.731847	12450.9	0.275199			Enriched in Astrocytes			Downregulated
ABL1	-0.00055264	0.099766	4.48076e-05	0.571365	9720.64	0.0994894			Enriched in Astrocytes			NoChange	NoChange	NoChange
PCDH17	-0.000548071	0.186275	1.79405e-05	0.720217	12253.1	0.186001			Enriched in Astrocytes			NoChange	NoChange	NoChange
TRIM44	-0.000544093	0.117573	3.30247e-05	0.627003	10667.2	0.117301			Enriched in Astrocytes			NoChange	NoChange	NoChange
ATP8B2	-0.000536843	0.0351425	0.000145372	0.307924	5238.71	0.034874						NoChange	NoChange	Downregulated
EAF2	-0.000534791	0.0712726	5.41622e-05	0.533724	9080.24	0.0710051			Enriched in Astrocytes			NoChange	NoChange	NoChange
OLFM2	-0.000521728	0.200876	1.63337e-05	0.732537	12462.7	0.200615			Enriched in Astrocytes			Upregulated	NoChange	NoChange
HERC4	-0.000518309	0.181224	3.15514e-05	0.634797	10799.8	0.180964			Enriched in Astrocytes			NoChange	NoChange	NoChange
ECHDC1	-0.000517402	0.0544879	9.99795e-05	0.397809	6767.92	0.0542292			Enriched in Astrocytes			NoChange	NoChange	NoChange
GABBR1	-0.000511176	0.221173	1.67023e-05	0.729652	12413.6	0.220918			Enriched in Astrocytes			NoChange	NoChange	NoChange
EFCAB6	-0.00050774	0.0340956	0.000120226	0.353815	6019.45	0.0338417			Enriched in Astrocytes
AP002026.1	-0.000506883	0.021149	0.00103166	0.00659286	112.164	0.0208956			Enriched in Astrocytes
MICU1	-0.000499174	0.093715	4.13071e-05	0.586798	9983.19	0.0934655			Enriched in Astrocytes			NoChange	NoChange	NoChange
HNF4G	-0.000487815	0.0425409	0.000172263	0.267043	4543.2	0.0422969	TF		Enriched in Astrocytes
XAF1	-0.000473947	0.0966494	2.52897e-05	0.670655	11409.9	0.0964126			Enriched in Astrocytes			Upregulated	NoChange	Upregulated
FANK1	-0.000462007	0.0422976	0.000121278	0.351717	5983.75	0.0420666			Enriched in Astrocytes			NoChange	NoChange	NoChange
FBXW4	-0.000460531	0.0621905	5.08072e-05	0.546676	9300.59	0.0619602			Enriched in Astrocytes			NoChange	NoChange	NoChange
AC076966.1	-0.000454767	0.0115696	0.00145207	0.00126661	21.5489	0.0113422
AC116366.3	-0.000443799	0.0929702	3.23063e-05	0.630776	10731.4	0.0927483			Enriched in Astrocytes
AC118549.1	-0.000431321	0.116717	2.62408e-05	0.664891	11311.8	0.116501			Enriched in Astrocytes
ZBTB7A	-0.000408117	0.0460983	3.88911e-05	0.597952	10173	0.0458943	TF		Enriched in Astrocytes			Upregulated	NoChange	NoChange
TECPR1	-0.000406542	0.0333148	9.15235e-05	0.41852	7120.27	0.0331115			Enriched in Astrocytes			NoChange	NoChange	NoChange
CCSER2	-0.000397488	0.204763	1.77742e-05	0.721463	12274.2	0.204564						NoChange	NoChange	NoChange
MGA	-0.000372796	0.0932477	3.61143e-05	0.611332	10400.6	0.0930613	TF		Enriched in Astrocytes			NoChange	NoChange	Downregulated
ARMH4	-0.000359663	0.154598	1.30559e-05	0.759952	12929.1	0.154419			Enriched in Astrocytes
AC015983.2	-0.000337369	0.0143899	0.000183172	0.252415	4294.34	0.0142212			Enriched in Astrocytes
NSD2	-0.000335204	0.0773783	2.1811e-05	0.692903	11788.4	0.0772107			Enriched in Astrocytes			NoChange	NoChange	NoChange
TFCP2L1	-0.000295681	0.012555	0.000195077	0.237557	4041.55	0.0124072	TF					NoChange
VCAN	-0.000293306	0.0935086	3.82669e-06	0.868616	14777.8	0.093362			Enriched in Astrocytes
LINC01950	-0.000286478	0.0158175	0.000285851	0.15278	2599.25	0.0156742
MPDZ	-0.000284717	0.168438	7.49718e-06	0.816899	13897.9	0.168296			Enriched in Astrocytes			NoChange	NoChange	NoChange
AHNAK2	-0.000284362	0.010234	0.000240486	0.189719	3227.69	0.0100918
KCNJ16	-0.000249782	0.0333235	2.65531e-05	0.663024	11280	0.0331986			Enriched in Astrocytes			NoChange	NoChange	NoChange
MTPAP	-0.000239135	0.019562	6.85885e-05	0.483723	8229.58	0.0194424						NoChange	NoChange	NoChange
GOLPH3L	-0.000238329	0.0239848	5.73496e-05	0.521924	8879.49	0.0238656						NoChange	NoChange	NoChange
GPSM1	-0.000221486	0.0290302	3.04183e-05	0.640944	10904.4	0.0289194						NoChange	NoChange	NoChange
CCDC102B	-0.000210942	0.0431781	2.23735e-05	0.689171	11724.9	0.0430727			Enriched in Astrocytes
LINC01994	-0.000209665	0.0095216	0.00047287	0.0659097	1121.32	0.00941675
OVCH1	-0.000209192	0.00595461	0.000349786	0.113732	1934.92	0.00585
AC090618.1	-0.000180833	0.00395264	0.00222658	6.54206e-05	1.113	0.00386222
AC104574.2	-0.000168207	0.084359	7.58259e-06	0.815877	13880.5	0.0842749			Enriched in Astrocytes
ARL17B	-0.000162738	0.0872512	6.19105e-06	0.833354	14177.8	0.0871699			Enriched in Astrocytes
PEX1	-0.000161163	0.0407742	1.06229e-05	0.78285	13318.6	0.0406936			Enriched in Astrocytes			NoChange	NoChange	NoChange
AC023421.2	-0.000157686	0.013	0.000261516	0.171451	2916.89	0.0129212
VEGFC	-0.000157625	0.0122991	3.88933e-05	0.597941	10172.8	0.0122203
RB1	-0.000149208	0.119045	3.50277e-06	0.874251	14873.6	0.118971			Enriched in Astrocytes			Downregulated	NoChange	NoChange
BOD1L1	-0.000149097	0.078935	4.62265e-06	0.855733	14558.6	0.0788605			Enriched in Astrocytes			NoChange	NoChange	NoChange
ASXL1	-0.000142905	0.140567	2.77966e-06	0.887884	15105.6	0.140495						NoChange	NoChange	NoChange
UBE2F-SCLY	-0.000141373	0.00787738	7.02453e-05	0.478488	8140.52	0.00780669
TENT5A	-0.000140763	0.0183428	7.01211e-05	0.478877	8147.14	0.0182724			Enriched in Astrocytes
MID2	-0.000140271	0.0104645	0.000126695	0.341181	5804.51	0.0103943						NoChange	NoChange	NoChange
LINC02198	-0.00011598	0.0159004	2.8165e-05	0.653596	11119.6	0.0158424			Enriched in Astrocytes
FMNL3	-0.000106521	0.0312438	7.06503e-06	0.822163	13987.5	0.0311906			Enriched in Astrocytes			Upregulated
PLIN4	-0.000100552	0.032503	4.51685e-06	0.857376	14586.5	0.0324527			Enriched in Astrocytes
ZDHHC11B	-8.80156e-05	0.0268114	5.20816e-06	0.846975	14409.6	0.0267675			Enriched in Astrocytes
GLIDR	-7.82686e-05	0.0345289	2.49444e-06	0.893756	15205.5	0.0344898
ID3	-7.68326e-05	0.0681214	4.67627e-07	0.953888	16228.5	0.068083			Enriched in Astrocytes		Upregulated	Downregulated	NoChange	NoChange
LCORL	-5.37631e-05	0.107121	4.43178e-07	0.955108	16249.3	0.107094	TF		Enriched in Astrocytes			NoChange	NoChange	NoChange
AL121760.1	-5.19457e-05	0.0545743	9.08432e-07	0.935763	15920.1	0.0545484			Enriched in Astrocytes
AC106798.1	-5.17178e-05	0.00301203	0.000219879	0.209856	3570.28	0.00298617
RUSC1-AS1	-4.50688e-05	0.00450524	3.83749e-05	0.600392	10214.5	0.00448271
IFT140	-3.64665e-05	0.0344614	7.57911e-07	0.941315	16014.6	0.0344432						NoChange	NoChange	NoChange
AP002991.1	-3.21331e-05	0.0401617	2.49487e-07	0.96631	16439.8	0.0401456			Enriched in Astrocytes
JAZF1	-1.41968e-05	0.0956581	3.22617e-08	0.987882	16806.8	0.0956508	TF	AD GWAS	Enriched in Astrocytes			NoChange	NoChange	NoChange
VAMP7	-7.27835e-06	0.0201982	9.89137e-08	0.978783	16652	0.0201945						NoChange	NoChange	NoChange
RAB3IL1	-4.35032e-06	0.00250099	6.29353e-07	0.946515	16103.1	0.00249881						NoChange	NoChange	NoChange
AC007364.1	-7.42144e-07	0.0427255	5.06084e-10	0.998482	16987.2	0.042725
CFAP47	1.06068e-05	0.056994	4.29663e-08	0.986015	16775.1	0.0569992			Enriched in Astrocytes
MAGI1	1.6082e-05	0.336477	9.47288e-09	0.993433	16901.3	0.336485			Enriched in Astrocytes			NoChange	NoChange	NoChange
RSPRY1	1.68646e-05	0.0338575	2.2775e-07	0.96781	16465.4	0.0338659						NoChange	NoChange	NoChange
ZNF236	1.99181e-05	0.0470591	1.51205e-07	0.973769	16566.7	0.0470691	TF					NoChange	NoChange	Downregulated
LINC02060	2.22942e-05	0.0638808	1.294e-07	0.975733	16600.2	0.063892			Enriched in Astrocytes
GEMIN7-AS1	2.45382e-05	0.0189495	1.76525e-06	0.910546	15491.1	0.0189618
LINC01547	3.48608e-05	0.00231429	0.000336299	0.12094	2057.55	0.00233173
RNF103-CHMP3	4.30697e-05	0.0135912	1.27905e-05	0.76233	12969.5	0.0136127			Enriched in Astrocytes
AC084337.2	4.36097e-05	0.0222794	1.62411e-06	0.914182	15553	0.0223012
LIMS1	4.58145e-05	0.0957133	3.29983e-07	0.961258	16353.9	0.0957366			Enriched in Astrocytes			NoChange	NoChange	Upregulated
AL589843.1	4.91861e-05	0.0151361	3.49212e-06	0.874441	14876.9	0.0151607			Enriched in Astrocytes
AC096741.1	5.7986e-05	0.00438853	0.00014839	0.302956	5154.18	0.00441752
AL590560.2	6.73968e-05	0.00633184	3.22774e-05	0.630929	10734	0.00636554
MROH6	7.18215e-05	0.00579425	0.000105185	0.385791	6563.46	0.00583017
SH3BGRL2	7.99741e-05	0.0355634	3.13553e-06	0.880973	14988	0.0356035			Enriched in Astrocytes			NoChange	NoChange	NoChange
CHL1	8.3039e-05	0.284136	3.00922e-07	0.963002	16383.6	0.284177					Upregulated	Upregulated	NoChange	NoChange
CFAP58	9.15266e-05	0.00467177	0.000355978	0.110583	1881.35	0.00471755
AC053527.1	9.23684e-05	0.137505	8.40619e-07	0.938202	15961.6	0.137552			Enriched in Astrocytes
ROCK1	9.72632e-05	0.099608	1.97386e-06	0.905432	15404.1	0.0996567			Enriched in Astrocytes			NoChange	NoChange	NoChange
PPIE	0.000101185	0.0437349	3.43162e-06	0.875524	14895.3	0.0437856						NoChange	NoChange	NoChange
TULP3	0.000108751	0.153044	1.19614e-06	0.926315	15759.4	0.153099			Enriched in Astrocytes			NoChange	NoChange	NoChange
MAP4	0.000109412	0.250392	8.46469e-07	0.937988	15958	0.250447			Enriched in Astrocytes			NoChange	NoChange	Upregulated
AC006148.1	0.000116134	0.11178	1.44348e-06	0.919078	15636.3	0.111838			Enriched in Astrocytes
SEMA3B	0.000121536	0.0848929	1.92542e-06	0.906594	15423.9	0.0849536						NoChange	NoChange	NoChange
CASC10	0.000127992	0.0133972	7.27574e-05	0.470726	8008.46	0.0134612
DGKB	0.000131081	0.107621	1.82348e-06	0.909089	15466.3	0.107686			Enriched in Astrocytes			NoChange	NoChange	NoChange
GOLIM4	0.000136638	0.17495	1.82093e-06	0.909152	15467.4	0.175018			Enriched in Astrocytes			NoChange	NoChange	NoChange
TAF5L	0.000141521	0.0174254	1.83767e-05	0.716981	12198	0.0174962						NoChange	NoChange	NoChange
ZNF676	0.000142189	0.00408569	0.000289687	0.150054	2552.86	0.00415679	TF					NoChange	NoChange	NoChange
WDR48	0.000150555	0.0714093	7.35174e-06	0.818652	13927.7	0.0714847						NoChange	NoChange	NoChange
ZDHHC11	0.000158276	0.0120592	4.56875e-05	0.567611	9656.77	0.0121384			Enriched in Astrocytes
NUDT7	0.000169618	0.0103044	0.000378759	0.0997942	1697.8	0.0103893						NoChange	NoChange	NoChange
KMT5A	0.000174812	0.0277984	1.56453e-05	0.738023	12556	0.0278859						NoChange	NoChange	NoChange
MAP4K2	0.000177821	0.0272216	2.36113e-05	0.681149	11588.4	0.0273105						NoChange	NoChange	Downregulated
DNAJC3-DT	0.000178577	0.0267718	1.99467e-05	0.70568	12005.7	0.0268612
DOK1	0.000182043	0.00809809	0.00045928	0.0699226	1189.59	0.00818914						NoChange	NoChange	NoChange
METRN	0.000191521	0.155921	2.09721e-06	0.902536	15354.8	0.156017			Enriched in Astrocytes			NoChange	NoChange	NoChange
XPR1	0.000192345	0.107899	4.52201e-06	0.857295	14585.2	0.107995						NoChange	NoChange	Downregulated
MUC20-OT1	0.000196149	0.223611	6.04861e-06	0.835254	14210.2	0.223709			Enriched in Astrocytes
SAP130	0.000202421	0.0449289	1.69124e-05	0.728024	12385.9	0.0450301			Enriched in Astrocytes			NoChange
POT1-AS1	0.000202663	0.0828304	8.28958e-06	0.807646	13740.5	0.0829319			Enriched in Astrocytes
COMMD10	0.000204378	0.129231	6.06503e-06	0.835034	14206.4	0.129333			Enriched in Astrocytes			NoChange	NoChange	NoChange
KCTD13	0.000206869	0.046696	1.57059e-05	0.737534	12547.7	0.0467994						NoChange	NoChange	NoChange
ANGPT1	0.000208336	0.0363812	1.43645e-05	0.748596	12735.9	0.0364854			Enriched in Astrocytes		Upregulated	Upregulated	NoChange	Upregulated
BORCS5	0.000210743	0.0432605	2.10572e-05	0.69799	11874.9	0.0433659			Enriched in Astrocytes			NoChange	NoChange	NoChange
MOXD1	0.00021606	0.0617975	2.20953e-05	0.69101	11756.2	0.0619056			Enriched in Astrocytes			Upregulated
NEU3	0.000226074	0.0135363	8.56121e-05	0.433962	7383	0.0136493			Enriched in Astrocytes			NoChange	NoChange	NoChange
ADAM23	0.000231388	0.0829823	9.01333e-06	0.799596	13603.5	0.0830982			Enriched in Astrocytes			Upregulated	NoChange	Downregulated
TMEM107	0.000233525	0.0069463	0.000547669	0.047795	813.136	0.00706307						Downregulated	NoChange	NoChange
AL691420.1	0.000234845	0.00461508	0.00178843	0.000346695	5.89833	0.00473252
AC245187.2	0.000240424	0.00852179	0.000165557	0.276561	4705.13	0.00864204
CTH	0.000249103	0.0182835	6.47846e-05	0.496106	8440.24	0.018408						Downregulated	NoChange	NoChange
TP63	0.000249653	0.00197402	0.0145113	1.55341e-24	2.64281e-20	0.00209886	TF
PLEKHG5	0.000252479	0.00743442	0.00029997	0.143011	2433.05	0.00756068			Enriched in Astrocytes			Upregulated	NoChange	NoChange
ZNF595	0.000255022	0.0172965	0.000112819	0.369081	6279.17	0.017424	TF
AC007952.4	0.00026535	0.00843375	0.000247617	0.183283	3118.19	0.00856643
C9orf153	0.000266399	0.0170462	7.58736e-05	0.461376	7849.39	0.0171794
AL354836.1	0.000266836	0.00538615	0.000971784	0.00837198	142.432	0.00551959
B4GALT4-AS1	0.000268517	0.00617538	0.00210225	0.000104814	1.7832	0.00630965
MIR2052HG	0.000269017	0.0607443	2.79051e-05	0.655094	11145.1	0.0608789			Enriched in Astrocytes
PRTFDC1	0.000282535	0.10021	1.79718e-05	0.719983	12249.1	0.100351			Enriched in Astrocytes
HEPH	0.000289098	0.130733	1.13787e-05	0.775458	13192.9	0.130877			Enriched in Astrocytes			NoChange	NoChange	NoChange
PARPBP	0.000293215	0.00536454	0.000867734	0.0127216	216.432	0.00551117
IDH1-AS1	0.00029887	0.00259592	0.00534634	5.96895e-10	1.0155e-05	0.00274537
KIAA1468	0.000299166	0.105978	1.37396e-05	0.753945	12826.9	0.106128			Enriched in Astrocytes
AL139260.1	0.000299574	0.1257	8.34089e-06	0.807063	13730.6	0.125849
DPCD	0.000302425	0.0165454	0.000305737	0.139225	2368.64	0.0166967
AL390208.1	0.000312924	0.00392874	0.00328552	1.22866e-06	0.0209032	0.00408523
TNRC18	0.000313411	0.0709751	2.14101e-05	0.695596	11834.2	0.0711318						NoChange	NoChange	Downregulated
AL355306.2	0.000315302	0.00179613	0.00892369	1.18545e-15	2.01681e-11	0.0019538
COL9A1	0.000316589	0.00507048	0.00154136	0.00089649	15.252	0.00522881			Enriched in Astrocytes
ZNF618	0.000317371	0.0103008	0.000213407	0.216694	3686.62	0.0104595	TF		Enriched in Astrocytes
C1orf87	0.000327829	0.00870541	0.000471177	0.0663959	1129.59	0.00886935
TGFBRAP1	0.00033041	0.0146115	0.000199665	0.232116	3948.99	0.0147767			Enriched in Astrocytes			NoChange	NoChange	NoChange
AL162377.1	0.000331183	0.00480605	0.00158454	0.000758854	12.9104	0.00497168
AC079447.1	0.000333359	0.0657984	2.26694e-05	0.687231	11691.9	0.0659651			Enriched in Astrocytes
IFI27	0.000335424	0.00703801	0.00102914	0.00665925	113.294	0.00720573						NoChange	NoChange	NoChange
RBL1	0.000337359	0.0244463	0.000109194	0.376887	6411.98	0.024615			Enriched in Astrocytes
ZNRF2	0.000340581	0.0470018	4.44691e-05	0.572822	9745.42	0.0471721			Enriched in Astrocytes			NoChange	NoChange	NoChange
DNAI1	0.000340949	0.00710196	0.00168638	0.000512779	8.72391	0.00727245
FUK	0.000342642	0.0216788	9.11864e-05	0.419378	7134.87	0.0218502
FUT10	0.00034432	0.0737073	2.60122e-05	0.666265	11335.2	0.0738795			Enriched in Astrocytes			NoChange	NoChange	NoChange
FAM218A	0.000345067	0.00324455	0.0118425	2.71684e-20	4.62217e-16	0.00341711
GPR108	0.000348794	0.00229531	0.00438051	2.10884e-08	0.000358776	0.00246973						NoChange	NoChange	NoChange
SSC5D	0.000349071	0.00927477	0.000331966	0.123361	2098.75	0.00944932
LAMB4	0.000372068	0.005647	0.00550353	3.34565e-10	5.69196e-06	0.00583305
AC008840.1	0.00037668	0.00367596	0.00678242	3.03966e-12	5.17137e-08	0.00386432
MSH3	0.000377223	0.0875991	2.35779e-05	0.681363	11592	0.0877879			Enriched in Astrocytes			NoChange	NoChange	NoChange
USP8	0.00038014	0.0804938	4.82561e-05	0.556921	9474.89	0.0806837			Enriched in Astrocytes			NoChange	NoChange	Upregulated
AL845331.2	0.000386888	0.00180333	0.035975	6.35018e-59	1.08036e-54	0.0019968
AC025034.1	0.000390763	0.0124696	0.000362814	0.107217	1824.08	0.012665
NANOG	0.000391703	0.00544116	0.00366979	2.93939e-07	0.00500079	0.00563703	TF
NBEAL2	0.00039237	0.0139175	0.000272129	0.163005	2773.2	0.0141137
AC009107.2	0.000393768	0.0058356	0.00323624	1.47658e-06	0.025121	0.00603251
LINC02217	0.000398475	0.00518564	0.00136699	0.00176289	29.9921	0.00538492			Enriched in Astrocytes
AC097515.1	0.000400918	0.0327137	9.78618e-05	0.402853	6853.73	0.0329141			Enriched in Astrocytes
PNPLA3	0.000401465	0.00717683	0.00176896	0.000373525	6.35478	0.00737759
LYPLAL1-DT	0.000402979	0.0153328	0.000682233	0.0271701	462.245	0.0155344
AL390036.1	0.000403317	0.00581336	0.00285227	6.2036e-06	0.105542	0.00601505
LYPLAL1	0.000409243	0.13702	2.05256e-05	0.701641	11937	0.137225			Enriched in Astrocytes			NoChange	NoChange	NoChange
AL121992.1	0.000412896	0.00196746	0.0151955	1.26764e-25	2.15663e-21	0.00217393
AL592166.1	0.000413882	0.00247439	0.00514079	1.27311e-09	2.16594e-05	0.00268136
MTTP	0.000414264	0.0129008	0.00109514	0.00512422	87.1784	0.0131079						NoChange	NoChange	NoChange
LINC00997	0.000415516	0.00278262	0.00596947	6.02431e-11	1.02492e-06	0.00299041
ROBO2	0.000422429	0.129484	9.86777e-06	0.790523	13449.2	0.129695			Enriched in Astrocytes			Upregulated	NoChange	NoChange
TP53I3	0.000425984	0.00944708	0.00196565	0.000176208	2.99782	0.00966012
HSPB6	0.000427962	0.00261475	0.00852622	5.08295e-15	8.64762e-11	0.00282876						Upregulated	NoChange	Upregulated
FGF12-AS1	0.000430638	0.00170255	0.0317374	4.37255e-52	7.43902e-48	0.0019179			Enriched in Astrocytes
AC011306.1	0.00043466	0.00171565	0.0219403	2.25318e-36	3.83333e-32	0.001933
HCCS	0.000435038	0.00354543	0.00503863	1.85549e-09	3.15675e-05	0.00376299						Downregulated	NoChange	NoChange
RCC1L	0.000437122	0.0222737	0.000218355	0.211443	3597.28	0.0224923						NoChange	NoChange	NoChange
LINC00923	0.000438385	0.0158972	0.000271235	0.163698	2784.99	0.0161164			Enriched in Astrocytes
SLC27A1	0.000438748	0.162823	1.49242e-05	0.743914	12656.2	0.163042			Enriched in Astrocytes			NoChange	NoChange	NoChange
TEX11	0.000439052	0.0055859	0.00838088	8.65652e-15	1.47273e-10	0.00580545						NoChange	NoChange	NoChange
RAB12	0.000440512	0.0385231	0.000107601	0.38039	6471.57	0.0387434			Enriched in Astrocytes			NoChange	NoChange	NoChange
AL022323.3	0.0004521	0.00229722	0.0147433	6.64289e-25	1.13016e-20	0.0025233
TTC29	0.000459098	0.00889201	0.00063038	0.0337179	573.643	0.00912159
PAQR7	0.000460583	0.0110797	0.00081254	0.0159133	270.733	0.01131						NoChange	NoChange	NoChange
ZNF641	0.000463168	0.0263555	0.000312993	0.13462	2290.29	0.0265871	TF					NoChange	NoChange	NoChange
KCNE1	0.000466869	0.00202297	0.0389711	8.95335e-64	1.52323e-59	0.00225644
AC105411.1	0.000473649	0.0201284	0.000759182	0.0197869	336.635	0.0203653
RFESD	0.000475168	0.00359452	0.0114573	1.11243e-19	1.89258e-15	0.00383213						Downregulated	NoChange	NoChange
DRC1	0.000478763	0.00643992	0.00191076	0.000217215	3.69548	0.00667933						NoChange
NPDC1	0.000480343	0.00427785	0.00219974	7.24199e-05	1.23208	0.00451806						Upregulated	NoChange	NoChange
PLIN5	0.000481892	0.0621018	4.5209e-05	0.569647	9691.4	0.0623428			Enriched in Astrocytes			NoChange
ZDHHC20	0.000483568	0.0642545	6.51206e-05	0.494991	8421.28	0.0644963			Enriched in Astrocytes			NoChange	NoChange	NoChange
DOK3	0.000484233	0.00141413	0.0210939	5.06288e-35	8.61347e-31	0.00165628
C8orf58	0.000484814	0.00581593	0.0029223	4.77246e-06	0.0811938	0.00605837
AC008040.1	0.000484983	0.00271623	0.0195804	1.31658e-32	2.23989e-28	0.00295876
METTL23	0.000487129	0.00420476	0.00431869	2.65079e-08	0.000450979	0.00444835						Downregulated	NoChange	Downregulated
TRIM73	0.000488301	0.00204404	0.0241251	7.24283e-40	1.23222e-35	0.00228823
LINC01833	0.000489953	0.0157554	0.000814598	0.0157806	268.476	0.0160004			Enriched in Astrocytes
ADAMTS19	0.000490627	0.0104817	0.000575754	0.0424264	721.8	0.0107271			Enriched in Astrocytes
ALDH3B1	0.000492845	0.00287367	0.0253728	7.28521e-42	1.23943e-37	0.00312012						NoChange	NoChange	Upregulated
LINC02021	0.000493253	0.0059872	0.00539906	4.91532e-10	8.36244e-06	0.00623387
ZSWIM8	0.000496586	0.0954555	4.72646e-05	0.561001	9544.32	0.095704			Enriched in Astrocytes			NoChange	NoChange	Downregulated
CCBE1	0.000496656	0.0129162	0.000489971	0.0612061	1041.3	0.0131645			Enriched in Astrocytes
GAA	0.000499846	0.033321	0.000176627	0.261068	4441.55	0.033571						Upregulated	NoChange	NoChange
AC010616.2	0.000500864	0.000661419	0.0547643	1.40649e-89	2.39286e-85	0.000911885
ZNF334	0.000510311	0.0390824	0.000195733	0.236769	4028.15	0.0393376	TF		Enriched in Astrocytes			NoChange	NoChange	NoChange
SLC26A7	0.000513436	0.00734238	0.00452525	1.23485e-08	0.000210086	0.00759913
MCU	0.000518568	0.0472594	9.95539e-05	0.398815	6785.04	0.0475188			Enriched in Astrocytes			NoChange	NoChange	NoChange
ZNF225	0.000522339	0.00470032	0.00315481	2.00095e-06	0.0340422	0.00496153	TF
CYS1	0.000523243	0.00572077	0.00216395	8.29375e-05	1.41102	0.00598243						Downregulated	NoChange	NoChange
STX18	0.000528213	0.0718992	9.37019e-05	0.413035	7026.97	0.0721635						NoChange	NoChange	NoChange
HECTD2	0.000538583	0.0869004	4.05531e-05	0.590233	10041.6	0.0871697			Enriched in Astrocytes
ARHGEF6	0.000540781	0.0595602	0.000106278	0.383335	6521.67	0.0598307			Enriched in Astrocytes			NoChange	NoChange	NoChange
MRPS30-DT	0.000541061	0.0280882	0.000203577	0.227596	3872.09	0.0283587			Enriched in Astrocytes
ATP6AP1L	0.000544714	0.0864351	5.31043e-05	0.537747	9148.68	0.0867074			Enriched in Astrocytes			NoChange
NPR2	0.000545172	0.00885392	0.00126605	0.00261454	44.4811	0.00912656						NoChange	NoChange	NoChange
IGFL4	0.000549436	0.0119249	0.000606294	0.0373008	634.599	0.0121997			Enriched in Astrocytes
AC123912.4	0.00055373	0.00188921	0.0240914	8.20021e-40	1.3951e-35	0.00216612
AP005059.1	0.000555546	0.000245195	0.238962	0	0	0.000523007			Enriched in Astrocytes
AL513217.1	0.000556196	0.0343186	0.000154804	0.292733	4980.26	0.0345968			Enriched in Astrocytes
CBLB	0.000561239	0.0833489	6.28771e-05	0.502517	8549.32	0.0836294			Enriched in Astrocytes
SLC9B1	0.000567395	0.020598	0.000468799	0.0670853	1141.32	0.0208817
DUSP6	0.000571051	0.0107874	0.0035149	5.22862e-07	0.00889545	0.011073						Downregulated	NoChange	NoChange
AL627309.1	0.000571946	0.00513281	0.00714714	7.97143e-13	1.35618e-08	0.00541883
AL645608.1	0.000572116	0.000387019	0.0889194	7.85083e-147	1.33566e-142	0.000673117
AC093525.6	0.000576001	0.00323933	0.00895839	1.04402e-15	1.77618e-11	0.00352738
IBA57	0.000576753	0.00467478	0.00461955	8.71512e-09	0.00014827	0.00496319						Downregulated	NoChange	NoChange
TGM1	0.000578563	0.00181968	0.0308634	1.11589e-50	1.89847e-46	0.00210901
ATG4A	0.000581743	0.00896276	0.000938187	0.00957847	162.959	0.00925367						NoChange	NoChange	NoChange
ABCG5	0.000582014	0.00221147	0.0545251	3.48329e-89	5.92612e-85	0.00250251
AC016705.2	0.00058919	0.0275018	0.00024899	0.182072	3097.6	0.0277964			Enriched in Astrocytes
AC112206.2	0.00059446	0.0217281	0.000325645	0.126991	2160.5	0.0220253
CPO	0.000600232	0.00424596	0.00395634	1.0146e-07	0.00172614	0.00454612
MIR7-3HG	0.000601288	0.00224293	0.0181234	2.76647e-30	4.70659e-26	0.00254362			Enriched in Astrocytes
AC016717.2	0.000601549	0.000454692	0.0779403	3.34296e-128	5.68739e-124	0.000755509
LSM11	0.000602621	0.00398048	0.00502813	1.92875e-09	3.28139e-05	0.00428185			Enriched in Astrocytes			NoChange	NoChange	NoChange
AC147651.1	0.000603663	0.00427141	0.0119198	2.0478e-20	3.48393e-16	0.00457328
THBS4	0.000604577	0.0518952	9.68588e-05	0.405274	6894.92	0.0521977			Enriched in Astrocytes		Upregulated	NoChange
ACSF2	0.000604581	0.0350434	0.000139845	0.317303	5398.27	0.0353457			Enriched in Astrocytes			NoChange	NoChange	NoChange
SMKR1	0.000604646	0.000669756	0.0661786	1.74515e-108	2.96903e-104	0.000972124
LMF1	0.0006049	0.0572105	0.000155655	0.29141	4957.76	0.057513			Enriched in Astrocytes			NoChange	NoChange	NoChange
MMACHC	0.000609414	0.00665402	0.00844589	6.82203e-15	1.16063e-10	0.00695878						NoChange	NoChange	NoChange
STK36	0.00062203	0.0262691	0.000191317	0.242131	4119.38	0.0265801
CKMT1A	0.000622735	0.00291998	0.0097287	6.22083e-17	1.05835e-12	0.00323139			Enriched in Astrocytes			Upregulated	NoChange	Downregulated
MIS18BP1	0.000622749	0.0147194	0.00243543	2.97176e-05	0.505585	0.0150308			Enriched in Astrocytes
FOXB1	0.000623615	0.00134698	0.0908886	3.39101e-150	5.76912e-146	0.00165883	TF
LIX1	0.000627394	0.0266546	0.000429732	0.0795799	1353.89	0.0269684			Enriched in Astrocytes			NoChange	NoChange	Upregulated
C7orf43	0.000630397	0.00606697	0.00748757	2.28699e-13	3.89086e-09	0.00638221
CEBPB-AS1	0.000633912	0.00168614	0.039901	2.77796e-65	4.72614e-61	0.00200314
SPOCD1	0.000635222	0.000503853	0.111991	1.0358e-186	1.76221e-182	0.00082151
BCL3	0.000640239	0.00511364	0.00298838	3.72691e-06	0.0634059	0.00543381						Upregulated
KIAA1147	0.000640244	0.0406497	0.000243498	0.186969	3180.9	0.0409699			Enriched in Astrocytes
VPS37D	0.000642153	0.00267217	0.022448	3.47999e-37	5.9205e-33	0.00299329						NoChange	NoChange	NoChange
TCF24	0.000645517	0.00195101	0.0345731	1.16938e-56	1.98947e-52	0.00227382	TF
AC073283.3	0.00064634	0.00188889	0.0256924	2.24119e-42	3.81293e-38	0.00221211
AC010624.2	0.000646636	0.00190187	0.0776698	9.55879e-128	1.62624e-123	0.00222524
FLG-AS1	0.000649186	0.052778	0.000137227	0.321876	5476.07	0.0531028
HRASLS	0.000649717	0.00214477	0.0210797	5.33588e-35	9.07793e-31	0.00246967			Enriched in Astrocytes
AC137770.1	0.000651603	0.00486731	0.00285365	6.17167e-06	0.104999	0.00519316			Enriched in Astrocytes
SPTY2D1	0.000653666	0.011069	0.00357714	4.14808e-07	0.00705713	0.0113959						NoChange	NoChange	NoChange
RGS14	0.000653769	0.00594345	0.00359666	3.85768e-07	0.00656307	0.00627038						Upregulated
PCOLCE-AS1	0.000654511	0.00199253	0.0399219	2.56922e-65	4.37101e-61	0.00231983
ZNF221	0.000656442	0.0016948	0.0977852	4.89516e-162	8.32813e-158	0.00202307	TF
LINC01429	0.000658184	0.00270586	0.0138413	1.80585e-23	3.0723e-19	0.003035
FAM110D	0.000659321	0.00190498	0.0282329	1.88744e-46	3.21111e-42	0.00223468
AL583808.2	0.000661489	0.00107639	0.0578162	1.30217e-94	2.21538e-90	0.00140718			Enriched in Astrocytes
LINC02009	0.000662177	0.000492486	0.11823	1.13814e-197	1.93632e-193	0.000823622
NAA11	0.000662255	0.000774909	0.0827178	2.78385e-136	4.73616e-132	0.00110608
AC012507.2	0.000665578	0.00164359	0.0613006	2.23234e-100	3.79787e-96	0.00197643
AC010235.1	0.000665599	0.000894168	0.111708	3.24558e-186	5.5217e-182	0.00122701
AC063919.1	0.000667089	0.00372496	0.0404128	4.1015e-66	6.97788e-62	0.00405855
C2orf16	0.000667349	0.00167743	0.0455855	1.56256e-74	2.65838e-70	0.00201115
Z97353.2	0.000669858	0.00104191	0.0770666	9.93427e-127	1.69012e-122	0.00137689
AL807761.4	0.000674564	0.0167922	0.00199736	0.000156166	2.65685	0.0171295
MYL5	0.00067537	0.00693887	0.0118047	3.12024e-20	5.30847e-16	0.0072766
AC015908.2	0.000676074	0.0136974	0.000789287	0.017495	297.642	0.0140355			Enriched in Astrocytes
PAPLN	0.000678013	0.126849	5.99276e-05	0.512714	8722.8	0.127188			Enriched in Astrocytes
RIOX1	0.000678705	0.00358758	0.00831642	1.09626e-14	1.86507e-10	0.00392698						NoChange	NoChange	NoChange
HKDC1	0.000680931	0.00847334	0.00289948	5.19826e-06	0.0884379	0.00881386						NoChange
AC026304.1	0.000681336	0.00356357	0.0369457	1.70904e-60	2.90759e-56	0.00390428
CSPG4	0.000683379	0.00288974	0.00976444	5.45797e-17	9.28565e-13	0.00323148						NoChange
AC069257.3	0.000684624	0.000904052	0.137311	1.12681e-231	1.91703e-227	0.00124641
ABCC11	0.000685126	0.00202851	0.0496495	3.54211e-81	6.02619e-77	0.00237112
ADSSL1	0.000686935	0.00196798	0.0688258	6.68633e-113	1.13755e-108	0.0023115
APPL2	0.000688093	0.119659	8.79614e-05	0.427724	7276.87	0.120003			Enriched in Astrocytes			Downregulated	NoChange	NoChange
WDR76	0.000693257	0.00561279	0.00992973	2.98037e-17	5.07051e-13	0.00595946
LINC02056	0.000694154	0.00145549	0.0415931	4.96199e-68	8.44184e-64	0.00180262
A2ML1	0.000695652	0.0465309	0.00017403	0.264603	4501.7	0.0468788			Enriched in Astrocytes
FAM66D	0.000696235	0.0879557	9.70289e-05	0.404862	6887.91	0.0883038			Enriched in Astrocytes
FAM162B	0.000697978	0.000969099	0.0563989	2.84508e-92	4.84033e-88	0.00131814			Enriched in Astrocytes
AL158055.1	0.000701806	0.0115946	0.00248019	2.51044e-05	0.427102	0.0119455
AL133353.1	0.000703154	0.00159312	0.0416289	4.33985e-68	7.38338e-64	0.00194475
AC084361.1	0.000703255	0.00165456	0.058554	7.86268e-96	1.33768e-91	0.00200624
AC134669.1	0.000703704	8.53697e-05	0.389938	0	0	0.000437271
HSPB3	0.000704547	0.000725994	0.139896	2.4486e-236	4.16581e-232	0.00107832						NoChange
POSTN	0.000707755	0.00139752	0.117901	4.33079e-197	7.36797e-193	0.00175144
TREM2	0.000709316	0.00102358	0.0810805	1.65295e-133	2.81216e-129	0.00137829		AD GWAS				Upregulated	NoChange	Upregulated
LINC00645	0.000710826	0.00170949	0.0649343	2.059e-106	3.50297e-102	0.00206495
AC010967.1	0.000711998	0.00287626	0.0118657	2.49569e-20	4.24591e-16	0.00323231
AP001267.2	0.000714234	0.00163303	0.0556643	4.62768e-91	7.87308e-87	0.0019902
ELK3	0.000714399	0.0107044	0.00303661	3.11192e-06	0.0529431	0.0110616	TF					NoChange	NoChange	NoChange
AC009403.1	0.000714707	0.0717927	0.000191882	0.241437	4107.56	0.07215			Enriched in Astrocytes
ARHGAP31-AS1	0.000714945	0.00183599	0.0818488	8.26579e-135	1.40626e-130	0.00219352
RBM45	0.00071719	0.0224677	0.000521357	0.0534774	909.812	0.0228263						NoChange
AC096992.2	0.000718351	0.00127242	0.104314	2.49831e-173	4.25037e-169	0.00163165
STX6	0.00071933	0.0268111	0.000395927	0.092424	1572.41	0.0271709			Enriched in Astrocytes			NoChange	NoChange	Upregulated
FAM110C	0.000720125	0.00244906	0.015291	8.93405e-26	1.51995e-21	0.00280917
AC007920.2	0.000720275	0.00416155	0.0172799	6.10163e-29	1.03807e-24	0.00452173
CEP44	0.000721578	0.0244868	0.000362329	0.107452	1828.08	0.0248477			Enriched in Astrocytes			NoChange	NoChange	NoChange
LRRC6	0.000722879	0.0369448	0.000230482	0.199197	3388.94	0.0373062			Enriched in Astrocytes
TEKT4	0.000723188	0.00138947	0.0775771	1.3695e-127	2.32993e-123	0.00175112						NoChange	NoChange	NoChange
FNDC7	0.000724453	0.00231383	0.0264824	1.21452e-43	2.06626e-39	0.00267611
NOS2	0.000725984	0.000977525	0.128725	2.78856e-216	4.74418e-212	0.00134057
KCNJ12	0.000726213	0.000963896	0.0723621	8.05297e-119	1.37005e-114	0.00132705						NoChange	NoChange	NoChange
AC007128.1	0.000726327	0.000557923	0.117868	4.95075e-197	8.42271e-193	0.000921137
RPAP2	0.000726719	0.105086	8.09461e-05	0.446772	7600.93	0.10545			Enriched in Astrocytes			NoChange	NoChange	NoChange
TRIM35	0.000727763	0.0121761	0.00125207	0.00276179	46.9864	0.0125401						NoChange	NoChange	Upregulated
AVPI1	0.000728642	0.00482536	0.0133979	9.15597e-23	1.55771e-18	0.00518973			Enriched in Astrocytes			NoChange	NoChange	NoChange
MICU2	0.000729334	0.0997941	8.60322e-05	0.432837	7363.85	0.100159			Enriched in Astrocytes			NoChange	NoChange	Upregulated
AL031186.1	0.00072974	0.00202734	0.044175	3.11756e-72	5.3039e-68	0.00239226
ZNF391	0.000732529	0.00352096	0.0250337	2.54397e-41	4.32805e-37	0.00388727	TF
GRM7-AS3	0.000732577	0.00417052	0.0079796	3.76633e-14	6.40767e-10	0.00453685
TTC8	0.000738898	0.0425531	0.00021422	0.215821	3671.76	0.0429227			Enriched in Astrocytes			NoChange	NoChange	NoChange
AC009690.3	0.000738935	0.00164323	0.0525929	5.24737e-86	8.92735e-82	0.00201275
PINX1	0.000739511	0.0027276	0.0127593	9.48051e-22	1.61292e-17	0.0030974						NoChange	NoChange	NoChange
CYP51A1-AS1	0.00074191	0.00434431	0.0211421	4.24188e-35	7.2167e-31	0.00471533
VMO1	0.000743142	0.00136439	0.065962	4.00599e-108	6.8154e-104	0.00173602						NoChange
THAP8	0.000743663	0.00707125	0.0121591	8.52954e-21	1.45113e-16	0.00744312	TF
AC090124.1	0.000745926	0.00170737	0.0373065	4.45396e-61	7.57753e-57	0.00208039
NFYA	0.000747642	0.0083526	0.00265041	1.32311e-05	0.225101	0.00872646	TF
AL157834.1	0.00074834	0.00168232	0.0497227	2.68696e-81	4.57132e-77	0.00205654
LTB4R	0.000751652	0.000632181	0.103067	3.6364e-171	6.18661e-167	0.00100806
ZNF800	0.000752001	0.0553501	0.000145505	0.307703	5234.95	0.0557262	TF		Enriched in Astrocytes			Downregulated	NoChange	NoChange
AC027601.4	0.000753279	0.00141812	0.0641863	3.61211e-105	6.14528e-101	0.00179481
AC004551.1	0.000756007	0.00147503	0.0991948	1.81413e-164	3.08638e-160	0.00185309
GUCY2C	0.000756325	0.00251685	0.0388095	1.63688e-63	2.78482e-59	0.00289507
ARHGAP25	0.000756846	0.00262855	0.0202994	9.3843e-34	1.59655e-29	0.00300703			Enriched in Astrocytes			NoChange
DRD2	0.000757538	0.00135875	0.0619832	1.64691e-101	2.80189e-97	0.00173757						NoChange
PKN2-AS1	0.000758927	0.0414005	0.000279764	0.157223	2674.84	0.04178			Enriched in Astrocytes
AP000317.1	0.000759534	0.0175093	0.000863984	0.0129159	219.739	0.0178892
LRIT3	0.000765781	0.00100503	0.0842226	7.78402e-139	1.32429e-134	0.00138797
AC243571.2	0.000766735	0.00200181	0.0656309	1.42575e-107	2.42563e-103	0.00238523
LINC01449	0.00076981	0.00132187	0.099986	7.80563e-166	1.32797e-161	0.00170683
PCOLCE	0.000770195	0.00812851	0.00549519	3.44992e-10	5.86935e-06	0.00851365						NoChange	NoChange	NoChange
AL162385.2	0.000771186	0.000747708	0.147772	1.23621e-250	2.10317e-246	0.00113335
ADRA2C	0.000771238	0.000505663	0.108593	8.98745e-181	1.52903e-176	0.000891336						NoChange	NoChange	Downregulated
AL590705.1	0.000772494	0.010721	0.00305513	2.90371e-06	0.0494009	0.0111073			Enriched in Astrocytes
AC008440.1	0.0007738	0.000737001	0.126386	4.09132e-212	6.96057e-208	0.00112396
DMC1	0.000776183	0.0053746	0.0173458	4.79134e-29	8.15151e-25	0.00576274
PFKP	0.000776706	0.0575009	0.000122151	0.349991	5954.39	0.0578893			Enriched in Astrocytes		Upregulated	Upregulated	NoChange	NoChange
TFDP2	0.000777625	0.132303	7.54331e-05	0.46268	7871.57	0.132691	TF		Enriched in Astrocytes			NoChange	NoChange	NoChange
COG5	0.000778936	0.192198	4.85147e-05	0.555866	9456.94	0.192588			Enriched in Astrocytes			NoChange	NoChange	NoChange
LIMS2	0.000780239	0.000482166	0.148115	2.92463e-251	4.97567e-247	0.00087234						NoChange	NoChange	NoChange
CFP	0.000783038	0.00112387	0.120436	1.45511e-201	2.47558e-197	0.00151544
AC055811.1	0.00078547	0.00317973	0.022763	1.09215e-37	1.85807e-33	0.00357252
CR382287.2	0.000785757	0.00406454	0.00762701	1.3716e-13	2.33351e-09	0.00445747
LINC01768	0.000786795	0.000919674	0.112202	4.43916e-187	7.55235e-183	0.00131313
MEF2A	0.000787362	0.167464	7.7494e-05	0.45663	7768.65	0.167857	TF		Enriched in Astrocytes			NoChange	NoChange	NoChange
AL662884.4	0.000788924	0.000577411	0.139064	7.77614e-235	1.32295e-230	0.00097193
AC024257.3	0.000790018	0.00207114	0.0339461	1.20222e-55	2.04534e-51	0.00246621
ADGRE1	0.00079075	0.00202336	0.0305943	3.02469e-50	5.14591e-46	0.00241879
ZNF628	0.000791026	0.00197927	0.0313626	1.75438e-51	2.98472e-47	0.00237484	TF					NoChange	NoChange	NoChange
ZC3H12A	0.000791504	0.00219959	0.101653	1.02522e-168	1.74421e-164	0.00259539
DYRK2	0.000792628	0.0088265	0.00188545	0.000239242	4.07022	0.00922287						NoChange	NoChange	NoChange
CNR2	0.000793051	0.00109212	0.119477	7.17975e-200	1.22149e-195	0.0014887
LINC02196	0.000793068	0.0056062	0.0300225	2.51424e-49	4.27748e-45	0.00600279
AC009065.1	0.000795021	0.000622415	0.173815	7.33122e-299	1.24726e-294	0.00101998
RBM43	0.000797804	0.00556212	0.00725539	5.35894e-13	9.11717e-09	0.00596108						NoChange	NoChange	NoChange
AC015961.2	0.000798243	0.00236689	0.0433064	8.09961e-71	1.37799e-66	0.00276607
AC007292.1	0.000799717	0.0019508	0.0350526	1.96529e-57	3.34356e-53	0.00235071
GHRLOS	0.000802176	0.00182369	0.0465438	4.26051e-76	7.24841e-72	0.00222484
AP002989.1	0.00080535	0.00136025	0.0571703	1.51816e-93	2.58285e-89	0.00176299
CATSPERB	0.000805827	0.00332316	0.00848695	5.86949e-15	9.98577e-11	0.00372613
AC007686.3	0.000805848	0.00163395	0.106227	1.18487e-176	2.01581e-172	0.00203692
AC019077.1	0.000807238	0.00132124	0.0680011	1.59369e-111	2.71134e-107	0.00172492
AC034236.2	0.000808082	0.00695054	0.0142078	4.72038e-24	8.03079e-20	0.00735463
ST3GAL2	0.000810852	0.0300353	0.000391059	0.0944519	1606.91	0.0304408			Enriched in Astrocytes			NoChange	NoChange	NoChange
ANKRD20A3	0.000810948	0.000409834	0.243056	0	0	0.000815364
EDA2R	0.000811746	0.000546293	0.115313	1.54517e-192	2.6288e-188	0.000952221
NCAPD2	0.000812785	0.0106156	0.00236038	3.94459e-05	0.671092	0.011022						NoChange	NoChange	NoChange
LINC02497	0.000812963	0.00149876	0.0875199	1.91363e-144	3.25565e-140	0.00190529
FYB2	0.000817263	7.72595e-05	0.100125	4.48953e-166	7.63805e-162	0.000485949
NRIR	0.000818173	0.000998728	0.0687156	1.02163e-112	1.7381e-108	0.00140787
AL121845.1	0.000819207	0.000428787	0.177881	1.57939e-306	2.68701e-302	0.000838448
ITPA	0.000819675	0.0301065	0.000269015	0.165433	2814.51	0.0305164						NoChange	NoChange	NoChange
KIF13B	0.000820839	0.0508553	0.00020149	0.229994	3912.88	0.0512658			Enriched in Astrocytes			NoChange	NoChange	NoChange
AL358072.1	0.000821055	0.00150456	0.078711	1.67328e-129	2.84675e-125	0.00191514
AC104170.1	0.000821251	0.00542787	0.00554342	2.88858e-10	4.91434e-06	0.00583856
SLC16A12	0.000821544	0.000205211	0.146441	3.29386e-248	5.60385e-244	0.00061604
TPR	0.000821776	0.0908008	0.000144623	0.309173	5259.96	0.0912117			Enriched in Astrocytes			NoChange	NoChange	NoChange
LINC01598	0.0008239	0.00124136	0.0689194	4.66391e-113	7.93471e-109	0.00165337
IGF1	0.000825552	0.00186613	0.0317261	4.55953e-52	7.75713e-48	0.00227896			Enriched in Astrocytes
AC016027.1	0.000825696	0.00113365	0.0707107	4.70933e-116	8.01199e-112	0.00154656
RDH10	0.000826401	0.013233	0.00431063	2.73107e-08	0.000464636	0.0136463						NoChange	NoChange	NoChange
AC002553.2	0.000826947	0.001249	0.0446954	4.42174e-73	7.5227e-69	0.00166253
ERICH6	0.000826967	0.00238882	0.0440047	5.90598e-72	1.00478e-67	0.00280237
AC068234.1	0.000827263	0.00309121	0.0461754	1.70232e-75	2.89616e-71	0.0035049
BORCS8-MEF2B	0.000830487	0.00120314	0.0856167	3.32702e-141	5.66026e-137	0.00161845	TF
ERICH5	0.000831846	0.00134019	0.0857238	2.18671e-141	3.72025e-137	0.00175618
AC093227.2	0.000832245	0.00518581	0.00799372	3.57648e-14	6.08466e-10	0.00560198
AC106820.3	0.000833278	0.00110953	0.102562	2.73247e-170	4.64875e-166	0.00152622
AL158058.1	0.000833287	0.00882453	0.00278653	7.93739e-06	0.135039	0.00924123
AC010547.1	0.000833647	0.000935946	0.130056	1.16917e-218	1.9891e-214	0.00135283
SETD9	0.000834168	0.00380571	0.0263346	2.0951e-43	3.5644e-39	0.00422284
PGPEP1	0.000835583	0.018044	0.000744541	0.0210117	357.472	0.0184619						NoChange	NoChange	NoChange
NIFK-AS1	0.00083568	0.0546743	0.000217417	0.212427	3614.02	0.0550921
AL121987.1	0.000836183	0.00633835	0.00612385	3.4151e-11	5.81011e-07	0.00675651
AC126283.2	0.000839388	0.000586592	0.157176	7.06735e-268	1.20237e-263	0.00100635
ARHGEF19	0.000842906	0.00151565	0.0631542	1.87501e-103	3.18995e-99	0.00193716						NoChange	NoChange	NoChange
AL353743.2	0.000844815	0.00559008	0.00597728	5.85368e-11	9.95887e-07	0.00601254
KCNAB3	0.000845468	0.00195254	0.0276779	1.46833e-45	2.49807e-41	0.00237533			Enriched in Astrocytes			NoChange	NoChange	Downregulated
Z84485.1	0.000845525	0.0150744	0.00214287	8.98409e-05	1.52846	0.0154972
AC093726.2	0.0008458	0.00187831	0.0371124	9.18147e-61	1.56204e-56	0.00230127
AP001993.1	0.000846096	0.000653879	0.202579	0	0	0.00107698
GLI1	0.000846822	0.0112809	0.00125722	0.00270662	46.0478	0.0117043	TF
AC002310.4	0.000847002	0.00561948	0.00635189	1.47728e-11	2.51329e-07	0.00604305
AC092376.2	0.000847824	0.00111312	0.106187	1.39143e-176	2.36724e-172	0.00153709
RSF1	0.000847986	0.171485	7.46473e-05	0.46502	7911.38	0.171909			Enriched in Astrocytes			NoChange	NoChange	NoChange
RHOD	0.000848568	0.00310857	0.013736	2.65584e-23	4.51838e-19	0.00353291						NoChange	NoChange	NoChange
AC087463.4	0.000852471	0.000378035	0.248403	0	0	0.00080433
AL136295.3	0.000853277	0.00181122	0.0399159	2.62743e-65	4.47005e-61	0.00223792
SAMD9L	0.000854075	0.0195702	0.00178324	0.000353654	6.01671	0.0199973			Enriched in Astrocytes
AL137003.2	0.000855361	0.000857901	0.110643	2.36449e-184	4.02271e-180	0.00128564
ZNF624	0.000857855	0.00696084	0.0049236	2.83627e-09	4.82535e-05	0.00738983	TF
RAB40A	0.000858214	0.00548197	0.0260486	6.02035e-43	1.02424e-38	0.00591113						NoChange	NoChange	NoChange
CD52	0.000860037	0.0022467	0.0408995	6.64605e-67	1.13069e-62	0.00267678						Upregulated	NoChange	NoChange
ST6GALNAC5	0.000860325	0.0990984	8.12327e-05	0.445968	7587.26	0.0995288			Enriched in Astrocytes		Downregulated	NoChange
AC133785.1	0.000862196	0.00125315	0.0840954	1.28016e-138	2.17794e-134	0.0016843
LST1	0.000863524	0.00189479	0.0701602	3.92831e-115	6.68324e-111	0.00232661						NoChange	NoChange	NoChange
SLC2A4	0.000863915	0.0113632	0.00471502	6.1252e-09	0.000104208	0.0117952						NoChange
AC025809.1	0.000866353	0.00749548	0.0028336	6.65329e-06	0.113192	0.00792871			Enriched in Astrocytes
NPIPB3	0.00086649	0.00166756	0.0977908	4.78824e-162	8.14624e-158	0.00210086
TBCD	0.000869216	0.0619826	0.000206291	0.224522	3819.79	0.0624174			Enriched in Astrocytes			Upregulated	NoChange	NoChange
NPSR1	0.00086977	0.001669	0.0872705	5.09133e-144	8.66187e-140	0.00210394
PWP2	0.000871114	0.00195621	0.0885849	2.92287e-146	4.97268e-142	0.00239183						Upregulated	NoChange	NoChange
C1orf146	0.000871774	0.00165622	0.074019	1.33367e-121	2.26897e-117	0.00209217
LYSMD1	0.00087186	0.00444547	0.0185261	6.31162e-31	1.0738e-26	0.00488147						NoChange	NoChange	NoChange
AC107952.2	0.000871908	0.00222498	0.0796589	4.19279e-131	7.1332e-127	0.00266099
CD6	0.000874239	0.000796098	0.119896	1.30498e-200	2.22016e-196	0.00123328
Z97832.2	0.000875053	0.00174363	0.0812483	8.59391e-134	1.46208e-129	0.00218121
DDX4	0.000875107	0.000219409	0.303111	0	0	0.000657023
CCDC134	0.000875128	0.00269314	0.0464958	5.10337e-76	8.68237e-72	0.00313077						NoChange	NoChange	NoChange
AL157756.1	0.0008767	0.000778224	0.127962	6.38106e-215	1.08561e-210	0.00121664
AP000254.1	0.000877156	0.00157327	0.101702	8.42298e-169	1.433e-164	0.00201192
CYYR1	0.000877173	0.000565371	0.257191	0	0	0.00100402
LINC02228	0.000877305	0.000727658	0.15451	5.69819e-263	9.69433e-259	0.00116637
TERB1	0.000878178	0.00120755	0.130328	3.82646e-219	6.50996e-215	0.0016467	TF
PABPC5	0.000878575	0.000883432	0.152951	4.16872e-260	7.09225e-256	0.00132278
LINC02301	0.000881224	0.00141678	0.13457	9.61553e-227	1.63589e-222	0.00185745
TPBG	0.000883337	0.00119269	0.0572715	1.03332e-93	1.75799e-89	0.00163442			Enriched in Astrocytes			Upregulated	NoChange	NoChange
LINC01562	0.000883907	0.00115766	0.0874367	2.65236e-144	4.51246e-140	0.00159967
AKAP3	0.000885877	0.00550385	0.0234439	8.90315e-39	1.51469e-34	0.00594686
HGFAC	0.000885882	0.000787209	0.11663	7.47993e-195	1.27256e-190	0.00123021
AC025178.1	0.000885952	0.0042234	0.00981729	4.49797e-17	7.6524e-13	0.00466645
NIPAL4	0.000886639	0.000374212	0.259269	0	0	0.000817592
FGFR4	0.000888655	0.00162552	0.0774861	1.95018e-127	3.31784e-123	0.00206991
VSIG10L	0.000890057	0.00150104	0.0753923	6.5529e-124	1.11485e-119	0.00194613						NoChange
CDC42SE1	0.000890223	0.0405298	0.000890072	0.0116243	197.764	0.0409749			Enriched in Astrocytes			NoChange	NoChange	Upregulated
AC002310.2	0.000890312	0.000727749	0.157816	4.66288e-269	7.93295e-265	0.00117297
TRIM66	0.000890731	0.0441639	0.000306389	0.138804	2361.47	0.0446093			Enriched in Astrocytes			Upregulated
AC009065.4	0.000891316	0.00360315	0.0315759	7.95617e-52	1.35358e-47	0.00404887
ZNF70	0.000891492	0.00198042	0.031936	2.09297e-52	3.56077e-48	0.00242623	TF
AP001505.1	0.000893449	0.00232181	0.0266394	6.80146e-44	1.15713e-39	0.00276861
AP001830.1	0.000895181	0.00260884	0.0211308	4.42153e-35	7.52235e-31	0.00305649
C14orf39	0.000895749	0.00176346	0.0704273	1.40371e-115	2.38813e-111	0.0022114
AC003102.1	0.000896668	0.0125075	0.00146624	0.00119891	20.397	0.0129559
ZBTB47	0.000897919	0.00168326	0.0655214	2.16962e-107	3.69117e-103	0.00213228	TF
TAF1A	0.000899673	0.00553157	0.0183116	1.38651e-30	2.35887e-26	0.00598147						NoChange	NoChange	NoChange
AC005332.8	0.000899865	0.00168952	0.0596235	1.33807e-97	2.27646e-93	0.00213952
LINC00865	0.000902062	0.000856447	0.134122	6.11307e-226	1.04002e-221	0.00130754
AC011462.1	0.000902601	0.00262825	0.0337283	2.70011e-55	4.5937e-51	0.00307961
FSIP2	0.000902779	0.014262	0.00545247	4.03762e-10	6.86921e-06	0.0147134
ZNF555	0.000903092	0.0221364	0.000967705	0.00850976	144.777	0.0225881	TF
FGF22	0.000903262	0.00748606	0.00288356	5.51753e-06	0.0938698	0.00793776						NoChange	NoChange	NoChange
AC099518.1	0.000904135	0.000667261	0.236468	0	0	0.00111939
CEL	0.000904227	0.000839847	0.132255	1.36144e-222	2.31621e-218	0.00129203
CHTF18	0.000904564	0.00444091	0.00961087	9.57598e-17	1.62916e-12	0.00489325
AL359851.1	0.000907921	0.000669728	0.141566	2.33373e-239	3.97038e-235	0.00112375			Enriched in Astrocytes
AC128707.1	0.000908388	0.000427402	0.319375	0	0	0.000881659
DHX33	0.000908465	0.00289564	0.0166795	5.51411e-28	9.38115e-24	0.00334994						NoChange	NoChange	NoChange
LGR6	0.00090875	0.0039245	0.0128826	6.03734e-22	1.02713e-17	0.00437894						NoChange	NoChange	NoChange
F8	0.000908962	0.0218118	0.000838141	0.0143413	243.988	0.0222664
DPP3	0.000909039	0.00329408	0.0330564	3.2743e-54	5.57056e-50	0.00374866						Upregulated	NoChange	NoChange
ZNF469	0.000909146	0.00176729	0.0618851	2.39557e-101	4.07558e-97	0.00222193	TF
LIN28B-AS1	0.000910266	0.00122496	0.091917	5.89259e-152	1.00251e-147	0.00168016
PRELID2	0.000910458	0.0416038	0.000849058	0.0137204	233.425	0.0420591			Enriched in Astrocytes				NoChange	NoChange
CCAR1	0.000910668	0.106541	0.000102844	0.39113	6654.3	0.106997			Enriched in Astrocytes			NoChange	NoChange	NoChange
GPR17	0.000912268	0.000381009	0.147254	1.08861e-249	1.85205e-245	0.000837208
SP140	0.000913732	0.0046241	0.0209819	7.64275e-35	1.30026e-30	0.00508101	TF
SLC12A6	0.000913865	0.054732	0.000211157	0.219133	3728.12	0.0551889			Enriched in Astrocytes			NoChange	NoChange	Downregulated
AC016598.1	0.00091651	0.000472351	0.153789	1.20471e-261	2.04957e-257	0.00093067			Enriched in Astrocytes
LINC00842	0.000917064	0.000389638	0.131234	9.17813e-221	1.56148e-216	0.000848232
AC008780.2	0.000918538	0.000967487	0.131771	1.00355e-221	1.70734e-217	0.00142682			Enriched in Astrocytes
AC010245.2	0.000920886	0.00214621	0.0646083	7.1773e-106	1.22107e-101	0.00260672
AC102953.2	0.000923252	0.00259782	0.0331898	1.99573e-54	3.39534e-50	0.00305951
AC107464.3	0.000923281	0.00295931	0.0317723	3.8415e-52	6.53555e-48	0.00342101
WDCP	0.000923321	0.00358392	0.0199709	3.1376e-33	5.33799e-29	0.00404564						NoChange	NoChange	NoChange
CCDC88B	0.000924319	0.0221721	0.000983894	0.00797625	135.7	0.0226343
AC022167.2	0.000925548	0.000921299	0.130913	3.43714e-220	5.8476e-216	0.00138414
LINC01605	0.000926072	0.00169629	0.0962199	2.42656e-159	4.12831e-155	0.00215939
GPR157	0.000927236	0.00150176	0.121471	2.14921e-203	3.65645e-199	0.00196545
CCDC170	0.0009277	0.00866743	0.0129888	4.09285e-22	6.96317e-18	0.00913134
AC007228.2	0.000927753	0.000815921	0.174169	1.57845e-299	2.68541e-295	0.00127986
CASC8	0.000928609	0.00149172	0.0836485	7.34364e-138	1.24937e-133	0.00195609
DDX41	0.000928721	0.0181975	0.00146466	0.00120628	20.5225	0.0186619			Enriched in Astrocytes			NoChange	NoChange	NoChange
ZNF681	0.0009294	0.00147102	0.104559	9.3843e-174	1.59655e-169	0.00193578	TF
VPS18	0.000932667	0.0127792	0.00469286	6.64753e-09	0.000113095	0.0132456						Upregulated	NoChange	NoChange
SPATA12	0.000934949	0.00219957	0.0382894	1.14018e-62	1.9398e-58	0.00266711
CDKN2AIP	0.000935243	0.00879577	0.0112696	2.21079e-19	3.76122e-15	0.00926346						NoChange	NoChange	NoChange
AL358937.1	0.000940164	0.00146163	0.114825	1.11386e-191	1.89501e-187	0.00193178
LRRC28	0.000941084	0.0511996	0.000282226	0.155409	2643.97	0.0516702			Enriched in Astrocytes			Downregulated	NoChange	NoChange
AL162254.1	0.000941622	0.00102678	0.205182	0	0	0.00149766
SETX	0.000942856	0.113924	0.000145388	0.307897	5238.25	0.114396			Enriched in Astrocytes			NoChange	NoChange	Downregulated
AC025244.1	0.000944652	0.00105353	0.136635	1.85793e-230	3.1609e-226	0.00152592
OCM	0.000945301	0.000854298	0.114322	8.52734e-191	1.45076e-186	0.00132702
TMEM121B	0.000946213	0.000633416	0.261118	0	0	0.00110659						NoChange
LINC00310	0.000946445	0.0122158	0.00195265	0.000185152	3.14998	0.0126891
TOGARAM2	0.000948062	0.0402307	0.000397014	0.0919777	1564.82	0.0407047			Enriched in Astrocytes			NoChange
Z69706.1	0.000950637	0.000865892	0.110443	5.28984e-184	8.99961e-180	0.00134128
CR1L	0.000952222	0.00276939	0.0441064	4.03263e-72	6.86071e-68	0.00324558
AC097662.1	0.000952992	0.0117429	0.00269028	1.13905e-05	0.193787	0.0122195
ZNF835	0.000953543	0.00425384	0.0301425	1.6122e-49	2.74284e-45	0.00473067	TF
AC010331.1	0.000954106	0.00851828	0.0053139	6.72658e-10	1.14439e-05	0.00899537
PCAT14	0.000956927	0.00125265	0.0913153	6.31416e-151	1.07423e-146	0.00173119
AC004540.2	0.000958348	0.00299897	0.0268964	2.63314e-44	4.47976e-40	0.00347822
LINC02327	0.000960134	0.00206172	0.0501702	4.96531e-82	8.44749e-78	0.00254185
HNRNPA1L2	0.000960208	0.0025758	0.072854	1.20455e-119	2.04929e-115	0.00305597
WDR86	0.000960463	0.00134186	0.142036	3.28231e-240	5.5842e-236	0.00182216						NoChange
TET2	0.000960777	0.0763804	0.000205096	0.225869	3842.7	0.0768608	TF		Enriched in Astrocytes
FAM47E	0.000961339	0.0014381	0.0829757	1.01707e-136	1.73034e-132	0.00191884						NoChange
AC092634.3	0.000961636	0.00091739	0.138442	1.03079e-233	1.75369e-229	0.00139828
CRABP2	0.000962866	0.0011389	0.123791	1.66707e-207	2.83619e-203	0.0016204						Downregulated	NoChange	NoChange
SMURF2	0.000963053	0.169462	8.89224e-05	0.425211	7234.12	0.169944			Enriched in Astrocytes			Downregulated	NoChange	NoChange
DMKN	0.000965162	0.00174329	0.0325985	1.7919e-53	3.04856e-49	0.00222593						NoChange
AC114956.1	0.000966635	0.00128411	0.158764	8.26871e-271	1.40676e-266	0.00176749
BAK1	0.000966722	0.00597188	0.0084536	6.63206e-15	1.12831e-10	0.00645532
AC105094.2	0.000967387	0.00137101	0.149425	1.188e-253	2.02115e-249	0.00185478
AL080317.1	0.00096783	0.00330084	0.0216122	7.53032e-36	1.28113e-31	0.00378482
AP001816.1	0.000968121	0.00745209	0.0062917	1.84292e-11	3.13535e-07	0.00793623
AC087612.1	0.000970894	0.00165675	0.0981128	1.33364e-162	2.26893e-158	0.00214227
B3GALT5-AS1	0.000971247	0.00355809	0.027157	1.00592e-44	1.71137e-40	0.00404378
AL162586.1	0.0009721	0.00354722	0.0225809	2.13441e-37	3.63127e-33	0.00403334
MAGI1-AS1	0.000972158	0.000856792	0.165372	4.60685e-283	7.83763e-279	0.00134294
AC025569.1	0.000976987	0.00125403	0.129142	5.00793e-217	8.51999e-213	0.00174259
AC011481.1	0.000978194	0.00179758	0.064109	4.85619e-105	8.26184e-101	0.00228675
AC007614.1	0.000978301	0.000783129	0.181198	0	0	0.00127235
KCNE2	0.000978543	0.000967894	0.139728	4.91193e-236	8.35667e-232	0.00145724						NoChange
OSCAR	0.000978953	0.000737819	0.227102	0	0	0.00122736
SLC25A45	0.000979229	0.00112201	0.144381	1.83287e-244	3.11826e-240	0.0016117						NoChange	NoChange	NoChange
TLE4	0.000981039	0.158814	0.000122083	0.350124	5956.67	0.159305			Enriched in Astrocytes			Downregulated	NoChange	NoChange
AC010809.3	0.000981073	0.000999995	0.112939	2.26368e-188	3.85119e-184	0.0014906
PTOV1-AS1	0.00098155	0.00584599	0.00749079	2.2602e-13	3.84529e-09	0.00633684
EML1	0.000982943	0.021618	0.00111623	0.00471387	80.197	0.0221096			Enriched in Astrocytes			NoChange	NoChange	NoChange
MRC1	0.000983368	0.00117106	0.0928087	1.74839e-153	2.97453e-149	0.00166281
LTF	0.000983414	0.000309199	0.145042	1.15489e-245	1.96482e-241	0.000800976	TF
LINC01637	0.000983827	0.00364982	0.023081	3.38702e-38	5.76233e-34	0.00414179
SFRP2	0.000984158	0.000211224	0.106189	1.38209e-176	2.35135e-172	0.000703372
AL353693.1	0.000984751	0.00114609	0.123405	8.05334e-207	1.37012e-202	0.00163854
AC097359.3	0.000985252	0.000955967	0.143169	2.90814e-242	4.94762e-238	0.00144866
MGAM	0.000985635	0.0222128	0.000809532	0.0161093	274.067	0.0227057			Enriched in Astrocytes
AC119868.2	0.000985986	0.000588708	0.231056	0	0	0.00108177			Enriched in Astrocytes
AC139530.3	0.000986132	0.00187725	0.115896	1.4595e-193	2.48305e-189	0.00237038
AC087623.4	0.000986558	0.00225852	0.0761414	3.59471e-125	6.11567e-121	0.00275187
PYGO1	0.000987101	0.03537	0.000557675	0.0458046	779.273	0.0358636			Enriched in Astrocytes			NoChange	NoChange	NoChange
AP000275.2	0.000987407	0.000743314	0.14067	9.76432e-238	1.6612e-233	0.00123709
AL360182.2	0.000988793	0.000946584	0.142766	1.56233e-241	2.658e-237	0.00144105
AC006538.2	0.000989401	0.00100723	0.20293	0	0	0.001502
HENMT1	0.000989635	0.0011826	0.0964578	9.45666e-160	1.60886e-155	0.00167749
EFNA3	0.0009901	0.00101127	0.0734861	1.0469e-120	1.7811e-116	0.00150639			Enriched in Astrocytes			NoChange	NoChange	Downregulated
SBK1	0.000990113	0.00733704	0.00776328	8.32261e-14	1.41593e-09	0.00783216			Enriched in Astrocytes			NoChange	NoChange	NoChange
USP50	0.000990478	0.000923599	0.126549	2.10021e-212	3.57309e-208	0.00141891
AC112484.3	0.000990688	0.000843952	0.151838	4.56939e-258	7.7739e-254	0.00133937
CYYR1-AS1	0.00099186	0.000792028	0.183755	0	0	0.00128803
EVA1A	0.000991996	0.00110871	0.111051	4.57332e-185	7.78059e-181	0.00160477						Downregulated	NoChange	NoChange
MPZ	0.000992366	0.00128806	0.0874232	2.79632e-144	4.75737e-140	0.00178431
HAGLR	0.000992903	0.0003236	0.260722	0	0	0.00082012
AP005433.1	0.000993115	0.000709452	0.0973265	3.02063e-161	5.139e-157	0.00120608			Enriched in Astrocytes
KANK3	0.00099364	0.00228286	0.0287862	2.43954e-47	4.15039e-43	0.00277974						NoChange	NoChange	NoChange
C1orf147	0.000994885	0.00144383	0.118011	2.76592e-197	4.70566e-193	0.00194135
SPACA6P-AS	0.000995025	0.00227916	0.0398994	2.79449e-65	4.75427e-61	0.00277674
TWNK	0.000996067	0.00150175	0.131795	9.09598e-222	1.5475e-217	0.00199985						NoChange	NoChange	NoChange
ALDH1L1-AS2	0.000996186	0.0153199	0.00126091	0.00266774	45.3863	0.015818			Enriched in Astrocytes
CLCF1	0.000996541	0.000990072	0.13947	1.43763e-235	2.44583e-231	0.00148841
FGD2	0.000996553	0.000764191	0.224443	0	0	0.00126254						NoChange
AL139300.2	0.00099683	0.00116616	0.155788	2.53898e-265	4.31957e-261	0.00166464
ZEB2-AS1	0.000998246	0.00108415	0.125955	2.3919e-211	4.06935e-207	0.00158334
SLC25A40	0.000998298	0.0304326	0.000781063	0.0180925	307.808	0.0309318			Enriched in Astrocytes			NoChange	NoChange	NoChange
ZNF320	0.000998396	0.000845066	0.190146	0	0	0.00134433	TF
ADGRA1-AS1	0.000998619	0.000388244	0.340189	0	0	0.000887622
TEC	0.000998671	0.00102815	0.178009	9.05495e-307	1.54052e-302	0.00152755						NoChange
DNAI2	0.00099943	0.00113029	0.131234	9.17947e-221	1.5617e-216	0.00163008
KLHL35	0.000999513	0.00140798	0.0614517	1.25377e-100	2.13304e-96	0.00190781							NoChange	Upregulated
LDHC	0.000999538	0.00134111	0.114204	1.36961e-190	2.33012e-186	0.00184094
CLSPN	0.000999888	0.00064286	0.191893	0	0	0.00114287
SPAG17	0.00100256	0.000567708	0.178301	2.5385e-307	4.31875e-303	0.00106906
MBLAC1	0.00100352	0.00259301	0.0616684	5.48167e-101	9.32596e-97	0.00309483						NoChange	NoChange	NoChange
C21orf91-OT1	0.00100476	0.000612048	0.152437	3.63908e-259	6.19116e-255	0.0011145
CYP4V2	0.00100481	0.0281579	0.000456487	0.0707794	1204.17	0.0286604						NoChange	NoChange	NoChange
LINC01202	0.00100501	0.00151313	0.0525777	5.55819e-86	9.45614e-82	0.00201571			Enriched in Astrocytes
AC099518.4	0.00100513	0.00127101	0.0863589	1.81648e-142	3.09038e-138	0.00177365
RBP4	0.00100545	0.00227517	0.0502184	4.13854e-82	7.04091e-78	0.00277796			Enriched in Astrocytes			NoChange	NoChange	NoChange
AL049830.3	0.00100606	0.00077529	0.193625	0	0	0.00127839
AC005258.1	0.00100779	0.00221048	0.0981711	1.0581e-162	1.80015e-158	0.00271445
CWC27	0.00100787	0.109805	0.00015249	0.296369	5042.13	0.110309			Enriched in Astrocytes			NoChange	NoChange	NoChange
DTHD1	0.00100859	0.00187576	0.0452787	4.94663e-74	8.41571e-70	0.00238012
LINC02019	0.00100984	0.00268355	0.0363541	1.54786e-59	2.63338e-55	0.00318854
AC008105.1	0.00101046	0.000497206	0.261925	0	0	0.00100251
LINC01684	0.00101107	0.000576297	0.2439	0	0	0.0010819
ACKR2	0.00101163	0.00119678	0.118844	9.41692e-199	1.6021e-194	0.00170267
RNF165	0.00101226	0.00646152	0.0043861	2.06574e-08	0.000351444	0.00696774			Enriched in Astrocytes
IL4R	0.00101233	0.00151423	0.0918332	8.20175e-152	1.39536e-147	0.00202046
ZNF296	0.00101303	0.000882763	0.133304	1.80043e-224	3.06307e-220	0.00138935	TF					NoChange
AC023886.1	0.0010131	0.000372072	0.123531	4.81186e-207	8.18641e-203	0.000878693
TEDC1	0.00101344	0.00248877	0.0293083	3.53541e-48	6.01478e-44	0.00299556
AC008127.1	0.00101383	0.0327703	0.00058025	0.0416276	708.21	0.0332774			Enriched in Astrocytes
AC144652.1	0.00101397	0.00108342	0.116303	2.81215e-194	4.78431e-190	0.00159049
DZIP1L	0.00101536	0.00571536	0.010228	1.00042e-17	1.70201e-13	0.00622312						NoChange	NoChange	NoChange
NHLH2	0.00101541	0.000120256	0.419227	0	0	0.000628033	TF
A2M-AS1	0.001017	0.00188722	0.0900275	1.00586e-148	1.71127e-144	0.00239579
AF038458.3	0.0010192	0.00125273	0.144169	4.45297e-244	7.57583e-240	0.0017624
LINC01759	0.00101972	0.000950817	0.124544	7.67799e-209	1.30626e-204	0.00146074
PRR34-AS1	0.0010213	0.000662464	0.146672	1.25102e-248	2.12835e-244	0.00117318
AC087269.1	0.00102155	0.00115426	0.107054	4.30815e-178	7.32946e-174	0.0016651
AC008403.1	0.00102189	0.00100169	0.163495	1.42566e-279	2.42548e-275	0.0015127
SLC1A6	0.00102259	0.00209048	0.12012	5.24764e-201	8.92782e-197	0.00260185			Enriched in Astrocytes			Upregulated	NoChange	NoChange
CPXM2	0.00102577	0.000759629	0.17783	1.96989e-306	3.35137e-302	0.00127259						NoChange
DCAF4L1	0.00102666	0.000712064	0.145561	1.31153e-246	2.23131e-242	0.00122546
AL117336.1	0.00102668	0.00123801	0.12243	4.31276e-205	7.3373e-201	0.00175142
AF064858.1	0.00102699	0.000987003	0.152762	9.26194e-260	1.57573e-255	0.00150057
AL161725.1	0.00102719	0.000980952	0.158332	5.19321e-270	8.83521e-266	0.00149461
CEP78	0.001028	0.0409146	0.000384432	0.0972902	1655.2	0.0414287			Enriched in Astrocytes			NoChange	NoChange	NoChange
TMEM200A	0.00102886	0.00143776	0.0863183	2.12938e-142	3.62272e-138	0.00195227
RAB39A	0.00102891	0.00151467	0.122087	1.74756e-204	2.97313e-200	0.0020292
TRAT1	0.00102892	0.00115001	0.0891794	2.82623e-147	4.80827e-143	0.00166454
PDGFRA	0.00102964	0.000798689	0.214544	0	0	0.00131358			Enriched in Astrocytes			NoChange
FLVCR2	0.00102968	0.00143796	0.0763202	1.79763e-125	3.0583e-121	0.00195287
AC092809.4	0.00102977	0.000801722	0.170106	6.67686e-292	1.13593e-287	0.00131668
AC245041.2	0.00103155	0.000463746	0.131624	1.83511e-221	3.12207e-217	0.000979595
NME5	0.00103197	0.0402427	0.000498673	0.0589512	1002.94	0.0407588			Enriched in Astrocytes			NoChange	NoChange	NoChange
TMEM246-AS1	0.00103332	0.00297565	0.021724	4.99253e-36	8.49379e-32	0.00349238			Enriched in Astrocytes
AL132671.2	0.00103485	0.000990867	0.175144	2.30535e-301	3.92209e-297	0.00150837
TRPC3	0.00103494	0.00138375	0.099194	1.8196e-164	3.09569e-160	0.00190129			Enriched in Astrocytes			Upregulated
LINC01500	0.00103568	0.000321869	0.279524	0	0	0.000839778
FBLN7	0.00103582	0.0010095	0.0779621	3.07174e-128	5.22595e-124	0.00152748			Enriched in Astrocytes
AC015712.4	0.00103598	0.000301304	0.333553	0	0	0.000819366
C1QTNF12	0.00103685	0.000877843	0.16391	2.41291e-280	4.10508e-276	0.00139634						NoChange	NoChange	NoChange
AC007656.1	0.00103727	0.00293842	0.0681648	8.49456e-112	1.44518e-107	0.00345713			Enriched in Astrocytes
AC027801.1	0.00103786	0.000970927	0.153705	1.7166e-261	2.92046e-257	0.00148993
ASIC4	0.00103791	0.00138665	0.126491	2.66345e-212	4.53132e-208	0.00190568			Enriched in Astrocytes			Upregulated
FAM66C	0.00103907	0.0328816	0.000762318	0.0195344	332.339	0.0334013			Enriched in Astrocytes
SPEG	0.00103914	0.0537808	0.000263667	0.169699	2887.09	0.0543005			Enriched in Astrocytes			NoChange	NoChange	NoChange
IL12RB1	0.0010399	0.00250629	0.0687817	7.92343e-113	1.34801e-108	0.00302632
AC034111.1	0.00104053	0.00148499	0.0836547	7.16827e-138	1.21954e-133	0.00200533
HIST1H4H	0.00104066	0.00405387	0.0218862	2.74948e-36	4.6777e-32	0.00457428
HS2ST1	0.00104122	0.134204	8.30169e-05	0.441016	7503.01	0.134724			Enriched in Astrocytes			NoChange	NoChange	NoChange
ANXA4	0.00104272	0.06304	0.000326544	0.126468	2151.59	0.0635614						NoChange	NoChange	Upregulated
POU3F2	0.00104295	0.0536621	0.000287966	0.15127	2573.55	0.0541836	TF		Enriched in Astrocytes			Downregulated	NoChange	Downregulated
PAH	0.00104331	0.00534089	0.00816963	1.8771e-14	3.19352e-10	0.00586261
KNSTRN	0.00104375	0.00216412	0.0817216	1.3574e-134	2.30935e-130	0.00268606
AL512598.1	0.00104404	0.00221114	0.0511306	1.32083e-83	2.24713e-79	0.00273323
FP565260.2	0.00104547	0.000854181	0.182167	0	0	0.00137699
PRPH2	0.00104559	0.0006903	0.144369	1.92503e-244	3.27505e-240	0.00121317
AP003438.1	0.0010459	0.00164562	0.0524282	9.78435e-86	1.66461e-81	0.00216864
CHKB	0.00104629	0.00243261	0.0317659	3.93381e-52	6.69259e-48	0.00295582						NoChange	NoChange	NoChange
KIF14	0.00104716	0.00165795	0.0900975	7.63639e-149	1.29918e-144	0.0021816
PNPLA4	0.00104763	0.0056561	0.0131354	2.39325e-22	4.07164e-18	0.00617998
ISLR2	0.00104817	0.00193626	0.0660914	2.43885e-108	4.14921e-104	0.00246042
AL662844.4	0.00104971	0.00271326	0.0287174	3.14713e-47	5.35421e-43	0.00323819
AC055855.1	0.00105025	0.00334336	0.0338879	1.49234e-55	2.53892e-51	0.00386856
CERS3-AS1	0.00105046	0.00219147	0.101545	1.5756e-168	2.68057e-164	0.00271677
KAT6A	0.0010527	0.124498	0.000135641	0.324689	5523.93	0.125024			Enriched in Astrocytes			NoChange	NoChange	NoChange
TNKS2-AS1	0.00105276	0.00111043	0.205695	0	0	0.00163688
FXYD5	0.0010539	0.000738258	0.206591	0	0	0.00126528						NoChange	NoChange	NoChange
NAA35	0.00105444	0.0725695	0.000296659	0.145237	2470.92	0.0730968			Enriched in Astrocytes			NoChange	NoChange	NoChange
CCDC114	0.00105485	0.000969101	0.141901	5.78406e-240	9.84041e-236	0.0014966
NTN5	0.00105657	0.00413775	0.0104168	5.01147e-18	8.52602e-14	0.00466611						NoChange
TTL	0.00105669	0.0433238	0.000635023	0.0330696	562.613	0.0438522			Enriched in Astrocytes			NoChange	NoChange	NoChange
TMIE	0.00105721	0.00184183	0.0785689	2.90672e-129	4.94521e-125	0.0023705						NoChange	NoChange	NoChange
LINC01389	0.00105746	0.00853547	0.0183526	1.19304e-30	2.02972e-26	0.00906427
VDR	0.00105812	0.00120889	0.142375	8.00797e-241	1.3624e-236	0.00173802	TF
LINC00687	0.00105894	0.000774023	0.142207	1.61404e-240	2.74597e-236	0.00130357
AC097382.2	0.0010594	0.00120794	0.174562	2.87782e-300	4.89604e-296	0.00173771
ZNF541	0.00105958	0.000865013	0.162827	2.47979e-278	4.21887e-274	0.00139488	TF
CDCA8	0.00106017	0.00143543	0.0829554	1.10087e-136	1.8729e-132	0.00196559
CEP250	0.00106046	0.0117779	0.00231307	4.71648e-05	0.802415	0.0123082			Enriched in Astrocytes			NoChange	NoChange	Downregulated
LPAR2	0.00106113	0.00074378	0.191918	0	0	0.00127442
HTR1F	0.00106148	0.000746647	0.275584	0	0	0.00127746			Enriched in Astrocytes
AP001363.2	0.00106233	0.00177506	0.0689084	4.86663e-113	8.27959e-109	0.0023063
PDGFB	0.00106298	0.000319573	0.359706	0	0	0.000851137						NoChange
PODN	0.00106405	0.00112519	0.204312	0	0	0.00165729
SULT1A2	0.00106409	0.001788	0.0838865	2.8971e-138	4.92884e-134	0.00232013
ST8SIA6	0.00106542	0.00134753	0.0949465	3.75204e-157	6.38335e-153	0.00188032
AC018638.6	0.00106551	0.00408297	0.0256468	2.6519e-42	4.51167e-38	0.00461581
HCLS1	0.00106574	0.00133345	0.107253	1.94187e-178	3.3037e-174	0.0018664						Upregulated
ADGRF5	0.00106598	0.000759326	0.185736	0	0	0.00129239			Enriched in Astrocytes
LINC02145	0.00106633	0.0023893	0.0756943	2.03366e-124	3.45987e-120	0.00292255
CBFA2T3	0.00106659	0.00267596	0.0561362	7.71683e-92	1.31286e-87	0.00320933						NoChange
MGAM2	0.00106845	0.00159209	0.0997679	1.85888e-165	3.16251e-161	0.00212639
TNFRSF11A	0.00106873	0.000538558	0.277856	0	0	0.001073
KCNIP3	0.00106914	0.0180019	0.00102946	0.00665073	113.149	0.0185365	TF		Enriched in Astrocytes			Upregulated	NoChange	NoChange
GNL3L	0.00107039	0.00728743	0.00414071	5.12309e-08	0.000871592	0.0078227						Upregulated	NoChange	NoChange
OLFML2B	0.00107084	0.000714028	0.25119	0	0	0.00124953						NoChange
PI15	0.0010715	0.00287044	0.0401492	1.09866e-65	1.86915e-61	0.00340627
CTAGE1	0.00107207	0.00159175	0.0665806	3.73223e-109	6.34964e-105	0.00212786						NoChange	NoChange	NoChange
AC019117.1	0.00107255	0.000758485	0.16833	1.4019e-288	2.38506e-284	0.00129484
AP002748.3	0.00107309	0.00313271	0.0311887	3.34234e-51	5.68633e-47	0.00366934
MEP1B	0.00107474	0.00403426	0.0367343	3.75613e-60	6.39031e-56	0.0045717
AC131009.2	0.00107513	0.000633652	0.21838	0	0	0.00117129			Enriched in Astrocytes
RHOF	0.0010776	0.00265858	0.0446505	5.23299e-73	8.90289e-69	0.00319746						NoChange	NoChange	NoChange
FGFBP3	0.00107764	0.00474531	0.0133424	1.12167e-22	1.9083e-18	0.00528421						Downregulated	NoChange	Downregulated
ATP6V0D2	0.00107804	0.000749518	0.174816	9.55842e-301	1.62617e-296	0.00128862
PDCD2L	0.0010786	0.00323111	0.0271906	8.8847e-45	1.51155e-40	0.00377048						NoChange	NoChange	NoChange
AC126768.2	0.00107943	0.00183914	0.0655101	2.26608e-107	3.85528e-103	0.00237893
CCNE1	0.00108029	0.00394362	0.0311482	3.88494e-51	6.60945e-47	0.00448383						Upregulated	NoChange	NoChange
E2F7	0.00108079	0.00176035	0.102221	1.06183e-169	1.80648e-165	0.00230082	TF
AC067969.1	0.0010812	0.0060133	0.0115376	8.29215e-20	1.41074e-15	0.00655396
PRSS12	0.00108145	0.00059912	0.246345	0	0	0.00113992						NoChange	NoChange	Downregulated
AL049795.1	0.00108164	0.00187315	0.0595189	1.99351e-97	3.39156e-93	0.00241405
AC079610.2	0.00108228	0.0012628	0.149058	5.55147e-253	9.44472e-249	0.00180401
FANCE	0.00108293	0.00109527	0.201514	0	0	0.0016368						NoChange	NoChange	NoChange
DNAJC22	0.00108349	0.000731412	0.148445	7.32427e-252	1.24608e-247	0.00127323
AC073842.1	0.00108525	0.00105609	0.131826	8.00965e-222	1.36268e-217	0.00159879
AC112493.1	0.00108684	0.00154015	0.128504	6.90477e-216	1.17471e-211	0.00208365
AC092650.1	0.00108769	0.0033481	0.0679752	1.76036e-111	2.99489e-107	0.00389202
LINC02347	0.00108789	0.000462405	0.35655	0	0	0.00100643			Enriched in Astrocytes
AC246785.3	0.00108853	0.000779555	0.187701	0	0	0.00132389
UGGT2	0.00108864	0.14222	0.000122551	0.349202	5940.97	0.142764			Enriched in Astrocytes				NoChange	NoChange
TRDN	0.00108939	0.0327137	0.00149896	0.00105622	17.9694	0.0332584			Enriched in Astrocytes
AL117350.1	0.00109067	0.00293737	0.0333249	1.20847e-54	2.05596e-50	0.00348278
ANKAR	0.0010907	0.116398	0.000256287	0.175795	2990.8	0.116943
CD8A	0.00109096	0.00053085	0.284749	0	0	0.00107641
PCDHB7	0.00109293	0.00309863	0.0489425	5.09337e-80	8.66535e-76	0.00364517
LINC00381	0.00109301	0.00215958	0.0898028	2.43466e-148	4.14209e-144	0.00270616
AFAP1L2	0.00109485	0.00192323	0.0634139	6.94246e-104	1.18112e-99	0.00247074			Enriched in Astrocytes			NoChange	NoChange	Upregulated
BTBD8	0.00109547	0.102583	0.000213176	0.216943	3690.85	0.103131			Enriched in Astrocytes			Upregulated	NoChange	NoChange
AC008758.2	0.00109556	0.00189651	0.0903517	2.80852e-149	4.77814e-145	0.00244437
PLEKHD1	0.00109597	0.00124008	0.143908	1.3236e-243	2.25184e-239	0.00178814						NoChange	Downregulated	NoChange
ANKRD31	0.00109612	0.00586315	0.0108154	1.16553e-18	1.98292e-14	0.00641129
KREMEN1	0.00109641	0.0660598	0.000543164	0.0487208	828.886	0.0666081			Enriched in Astrocytes			NoChange	NoChange	Upregulated
PLAC8	0.00109643	0.00145262	0.0822548	1.69628e-135	2.88588e-131	0.00200092
SERTAD4	0.00109697	0.00150778	0.0786571	2.06269e-129	3.50926e-125	0.00205634			Enriched in Astrocytes			NoChange	NoChange	NoChange
AC091057.2	0.00109737	0.00170356	0.11497	6.19625e-192	1.05417e-187	0.00225233
AC005699.1	0.00109917	0.00224596	0.0493312	1.17661e-80	2.00176e-76	0.00279562			Enriched in Astrocytes
TMEM147-AS1	0.00109927	0.00463398	0.0218526	3.11089e-36	5.29256e-32	0.00518369
GNMT	0.00109936	0.00102695	0.170576	8.81349e-293	1.49944e-288	0.00157671						NoChange
AC099850.2	0.00109944	0.000888343	0.173141	1.35523e-297	2.30564e-293	0.00143814
HGH1	0.00110022	0.00599599	0.0286523	4.00297e-47	6.81025e-43	0.00654619						NoChange	NoChange	NoChange
AL731563.3	0.00110028	0.00218869	0.08982	2.2754e-148	3.87114e-144	0.0027389
AC138696.1	0.0011003	0.000649622	0.278252	0	0	0.00119985	TF
INTS1	0.00110031	0.0434938	0.000484343	0.0627134	1066.94	0.044044						Upregulated	NoChange	Downregulated
AC004253.1	0.00110107	0.00238831	0.110908	8.1391e-185	1.38471e-180	0.00293892
MAFB	0.00110156	0.00195481	0.0432746	9.12482e-71	1.55241e-66	0.00250567	TF					Upregulated	NoChange	NoChange
MATR3	0.00110164	0.0020118	0.0559213	1.74474e-91	2.96833e-87	0.0025627						NoChange	NoChange	Downregulated
AL080312.2	0.00110215	0.00240625	0.0500082	9.15071e-82	1.55681e-77	0.0029574
ZNF284	0.00110241	0.00122071	0.117142	9.38337e-196	1.59639e-191	0.001772	TF
CCDC74B	0.00110265	0.00106005	0.11751	2.1148e-196	3.59791e-192	0.00161145
AC010531.1	0.00110301	0.00241709	0.0765328	7.87984e-126	1.3406e-121	0.00296866
SLC22A1	0.00110312	0.00119811	0.119128	2.96987e-199	5.05264e-195	0.00174975
KCNA1	0.00110357	0.00550204	0.00727848	4.92377e-13	8.37681e-09	0.00605389			Enriched in Astrocytes			NoChange	NoChange	NoChange
ZNF319	0.00110366	0.00574946	0.0154351	5.27127e-26	8.96801e-22	0.00630136	TF					NoChange	NoChange	Upregulated
[truncated: 15,013 more rows]
